# Supplementary material for: Effect of emotional regulation on performance of shooters during competition: An ecological momentary assessment study
Source: PLoS One. 2025 Mar 25;20(3):e0318872. doi: 10.1371/journal.pone.0318872 (PMC11936280; doi:10.1371/journal.pone.0318872)
Supplement: S1 Data — (CSV) [file pone.0318872.s001.csv]

ID	Em	time	Age	Level	item	Emotion	D	ConEmo	ConT	PC	PCg	CY	TL	M	G	E	CR	A	PR	ES	RS	AV	Con（反向后）	参与脱离策略类型	情绪调节背景需求	调节需求	脱离参与策略类型	SSF
1	2	1	21	1	2	1	7	6	5	20	2	11	9	9.46	.28	1.7	4	3	4	3	3	3	4.5	2	5.5	-1	-2	2
1	2	2	21	1	2	1	4	8	6	20	2	11	8.5	9.5	.19	1.4	6	3	4	3	1	3.5	3	2.5	4	-2.5	-2.5	6.25
1	3	3	21	1	2	4	6	5	7	23	2	14	7	9.38	.25	4.6	5	4	5	2	1	3	4	7	8	1.5	-7	-10.5
1	3	4	21	1	2	4	6	1	1	13	2	11	5	9.48	.12	4.6	1	3	5	1	3	3	9	6	13	6.5	-6	-39
1	1	5	21	1	2	3	7	1	1	13	2	12	4.5	9.33	.11	3.7	2	3	4	1	1	2.5	9	7.5	12	5.5	-7.5	-41.25
1	5	6	21	1	2	5	6	6	6	24	2	10	3	9.58	.31	5.6	5	3	4	1	2	1	4	7	9	2.5	-7	-17.5
1	5	7	21	1	2	5	4	6	5	21	2	13	4	9.51	.32	5.4	5	3	5	1	2	2	4.5	9	9.5	3	-9	-27
1	3	8	21	1	2	4	5	5	7	22	2	13	4.5	9.5	.29	4.5	5	3	5	1	2	2.5	4	8.5	8	1.5	-8.5	-12.75
1	5	9	21	1	2	5	5	5	5	21	2	10	4	9.52	.32	5.5	4	2	4	1	3	2	5	6	10	3.5	-6	-21
1	2	10	21	1	2	1	6	6	6	20	2	10	9.5	9.43	.12	1.6	5	2	3	3	3	3.5	4	.5	5	-1.5	-.5	.75
1	5	11	21	1	2	5	6	6	6	24	2	11	5	9.56	.33	5.6	4	3	4	1	1	3	4	6	9	2.5	-6	-15
1	5	12	21	1	2	5	7	6	6	25	2	12	7.5	9.54	.29	5.7	3	4	5	2	2	3.5	4	4.5	9	2.5	-4.5	-11.25
1	2	13	21	1	2	1	4	4	4	14	2	10	7.5	9.61	.3	1.4	4	3	3	2	2	3.5	6	2.5	7	.5	-2.5	-1.25
1	3	14	21	1	2	4	5	5	5	20	2	11	4.5	9.6	.31	4.5	4	3	4	1	2	2.5	5	6.5	9	2.5	-6.5	-16.25
4	2	1	21	1	2	1	5	3	4	14	1	8	11	9.28	.15	1.5	2	4	2	5	3	2	6.5	-3	7.5	1	3	3
4	2	2	21	1	2	1	4	3	4	13	1	6	10	9.31	.2	1.4	2	2	2	4	4	2	6.5	-4	7.5	1	4	4
4	2	3	21	1	2	1	4	7	3	16	1	7	10	9.38	.19	1.4	4	3	2	4	3	3	5	-3	6	-.5	3	-1.5
4	2	4	21	1	2	1	2	3	3	10	1	7	10	9.41	.2	1.2	2	3	2	4	2	3	7	-3	8	1.5	3	4.5
4	3	5	21	1	2	4	5	7	4	21	1	11	9	9.52	.31	4.5	3	4	4	4	2	3	4.5	2	8.5	2	-2	-4
4	3	6	21	1	2	4	3	8	4	20	1	7	10	9.54	.32	4.3	3	4	2	4	1	3	4	-3	8	1.5	3	4.5
4	3	7	21	1	2	4	4	6	3	18	1	9	9	9.56	.33	4.4	3	4	2	4	3	3	5.5	0	9.5	3	0	0
4	5	8	21	1	2	5	4	6	3	19	1	10	10	9.61	.36	5.4	3	4	3	4	3	3	5.5	0	10.5	4	0	0
4	2	9	21	1	2	1	7	3	2	14	1	10	9.5	9.41	.22	1.7	3	4	3	4	3	2.5	7.5	.5	8.5	2	-.5	-1
4	3	10	21	1	2	4	7	4	4	20	1	12	11.5	9.43	.19	4.7	4	5	3	5	3	3.5	6	.5	10	3.5	-.5	-1.75
4	2	11	21	1	2	1	4	5	4	15	1	9	10	9.38	.23	1.4	3	4	2	4	3	3	5.5	-1	6.5	0	1	0
4	2	12	21	1	2	1	6	5	5	18	1	11	12.5	9.33	.19	1.6	3	5	3	5	2	3.5	5	-1.5	6	-.5	1.5	-.75
4	2	13	21	1	2	1	8	2	2	14	1	8	11	9.38	.2	1.8	3	3	2	5	2	2	8	-3	9	2.5	3	7.5
4	2	14	21	1	2	1	8	2	2	14	1	7	11	9.32	.18	1.8	2	3	2	5	3	3	8	-4	9	2.5	4	10
5	2	1	25	1	2	1	2	8	8	20	2	12	6.5	9.47	.27	1.2	5	4	4	2	1	3.5	2	5.5	3	-3.5	-5.5	19.25
5	3	2	25	1	2	4	5	8	7	25	2	12	7	9.53	.31	4.5	4	3	5	2	1	3	2.5	5	6.5	0	-5	0
5	3	3	25	1	2	4	3	8	5	21	2	10	5.5	9.58	.33	4.3	4	3	4	1	1	3.5	3.5	4.5	7.5	1	-4.5	-4.5
5	3	4	25	1	2	4	5	5	5	20	2	11	6.5	9.57	.31	4.5	4	3	4	1	2	3.5	5	4.5	9	2.5	-4.5	-11.25
5	3	5	25	1	2	4	8	5	6	24	2	11	6.5	9.56	.33	4.8	4	3	4	1	2	3.5	4.5	4.5	8.5	2	-4.5	-9
5	3	6	25	1	2	4	5	5	5	20	2	11	5.5	9.57	.32	4.5	4	3	4	1	2	3.5	5	5.5	9	2.5	-5.5	-13.75
5	2	7	25	1	2	1	3	5	5	15	2	9	7.5	9.42	.29	1.3	2	3	4	1	3	3.5	5	1.5	6	-.5	-1.5	.75
5	2	8	25	1	2	1	3	2	2	9	2	12	6.5	9.46	.23	1.3	4	4	4	1	4	3.5	8	5.5	9	2.5	-5.5	-13.75
5	3	9	25	1	2	4	8	5	5	23	2	11	5.5	9.58	.32	4.8	4	3	4	1	3	3.5	5	5.5	9	2.5	-5.5	-13.75
5	3	10	25	1	2	4	8	5	5	23	2	13	5.5	9.61	.34	4.8	5	4	4	1	2	3.5	5	7.5	9	2.5	-7.5	-18.75
5	3	11	25	1	2	4	5	5	5	20	2	12	5.5	9.59	.34	4.5	4	4	4	1	1	3.5	5	6.5	9	2.5	-6.5	-16.25
5	3	12	25	1	2	4	5	5	5	20	2	12	5.5	9.58	.32	4.5	4	4	4	1	3	3.5	5	6.5	9	2.5	-6.5	-16.25
5	2	13	25	1	2	1	5	5	2	14	2	12	5.5	9.42	.21	1.5	3	4	4	1	4	3.5	6.5	6.5	7.5	1	-6.5	-6.5
5	3	14	25	1	2	4	6	5	5	21	2	12	5.5	9.61	.34	4.6	4	4	4	1	1	3.5	5	6.5	9	2.5	-6.5	-16.25
6	2	1	26	1	2	1	7	7	7	23	2	10	12	10.17	.41	1.7	5	4	4	4	2	4	3	-2	4	-2.5	2	-5
6	4	2	26	1	2	2	7	6	9	25	2	12	12	10.08	.36	2.7	4	4	4	4	1	4	2.5	0	4.5	-2	0	0
6	1	3	26	1	2	3	10	1	1	16	2	12	12	10.13	.39	4	1	4	4	4	2	4	9	0	12	5.5	0	0
6	3	4	26	1	2	4	10	10	6	31	2	12	12	10.11	.37	5	4	4	4	4	1	4	2	0	6	-.5	0	0
6	3	5	26	1	2	4	10	10	10	35	2	12	12	10.12	.41	5	6	4	4	4	1	4	0	0	4	-2.5	0	0
6	3	6	26	1	2	4	9	9	8	31	2	12	14.5	10.08	.39	4.9	3	4	5	5	1	3.5	1.5	-2.5	5.5	-1	2.5	-2.5
6	2	7	26	1	2	1	10	10	10	32	2	12	11	9.89	.33	2	4	4	4	3	1	4	0	1	1	-5.5	-1	5.5
6	2	8	26	1	2	1	10	10	10	32	2	12	12	9.91	.32	2	4	4	4	4	1	4	0	0	1	-5.5	0	0
6	4	9	26	1	2	2	10	8	8	29	2	12	11	9.87	.31	3	4	4	4	3	1	4	2	1	4	-2.5	-1	2.5
6	2	10	26	1	2	1	9	9	8	28	2	12	13.5	9.79	.3	1.9	5	4	5	4	1	4.5	1.5	-1.5	2.5	-4	1.5	-6
6	2	11	26	1	2	1	8	8	7	25	2	13	14.5	9.57	.29	1.8	2	5	6	5	1	4.5	2.5	-1.5	3.5	-3	1.5	-4.5
6	2	12	26	1	2	1	8	9	8	27	2	10	14	9.62	.3	1.8	3	4	5	4	1	5	1.5	-4	2.5	-4	4	-16
6	2	13	26	1	2	1	8	8	7	25	2	9	13	9.81	.33	1.8	1	3	5	4	1	4	2.5	-4	3.5	-3	4	-12
6	2	14	26	1	2	1	9	7	8	26	2	12	10	9.58	.28	1.9	4	4	4	2	1	4	2.5	2	3.5	-3	-2	6
8	2	1	28	1	2	1	4	4	7	17	2	8	13	9.66	.23	1.4	3	3	2	5	2	3	4.5	-5	5.5	-1	5	-5
8	2	2	28	1	2	1	5	7	5	19	2	10	10.5	9.64	.24	1.5	4	3	3	3	2	3.5	4	-.5	5	-1.5	.5	-.75
8	2	3	28	1	2	1	3	7	7	19	2	9	8.5	9.71	.25	1.3	3	2	4	3	1	2.5	3	.5	4	-2.5	-.5	1.25
8	3	4	28	1	2	4	3	7	7	22	2	9	9	9.63	.21	4.3	3	3	3	3	1	3	3	0	7	.5	0	0
8	3	5	28	1	2	4	5	5	3	18	2	12	5	9.73	.24	4.5	4	4	4	1	2	1	6	7	10	3.5	-7	-24.5
8	4	6	28	1	2	2	7	9	9	28	2	3	3	9.58	.19	2.7	3	1	1	1	1	1	1	0	3	-3.5	0	0
8	1	7	28	1	2	3	5	6	8	23	2	9	9	9.67	.28	3.5	3	3	3	3	1	3	3	0	6	-.5	0	0
8	3	8	28	1	2	4	8	6	8	27	2	9	9	9.83	.34	4.8	3	3	3	3	2	3	3	0	7	.5	0	0
8	2	9	28	1	2	1	4	8	10	24	2	9	9	9.57	.22	1.4	3	3	3	3	2	3	1	0	2	-4.5	0	0
8	2	10	28	1	2	1	2	9	7	20	2	9	9	9.63	.26	1.2	3	3	3	3	1	3	2	0	3	-3.5	0	0
8	5	11	28	1	2	5	5	8	8	27	2	9	9	9.93	.32	5.5	3	3	3	3	1	3	2	0	7	.5	0	0
8	3	12	28	1	2	4	5	5	7	22	2	8	9	9.89	.3	4.5	2	3	3	3	1	3	4	-1	8	1.5	1	1.5
8	4	13	28	1	2	2	3	9	8	23	2	9	9	9.56	.27	2.3	3	3	3	3	1	3	1.5	0	3.5	-3	0	0
8	5	14	28	1	2	5	2	7	9	24	2	8	10.5	9.86	.34	5.2	3	3	2	4	1	3.5	2	-2.5	7	.5	2.5	1.25
10	2	1	27	1	2	1	7	7	4	20	1	7	15	9.45	.27	1.7	1	2	2	6	4	5	4.5	-8	5.5	-1	8	-8
10	2	2	27	1	2	1	5	5	3	15	1	9	12	9.43	.26	1.5	3	3	3	5	4	4	6	-3	7	.5	3	1.5
10	2	3	27	1	2	1	1	1	1	5	1	7	10	9.58	.28	1.1	1	3	3	4	5	5	9	-3	10	3.5	3	10.5
10	2	4	27	1	2	1	2	2	3	9	1	14	14.5	9.61	.29	1.2	3	6	5	5	4	6.5	7.5	-.5	8.5	2	.5	1
10	3	5	27	1	2	4	1	1	1	8	1	15	8	9.8	.33	4.1	5	5	5	2	3	5	9	7	13	6.5	-7	-45.5
10	3	6	27	1	2	4	1	1	1	8	1	15	11	9.79	.32	4.1	5	5	5	3	4	5	9	4	13	6.5	-4	-26
10	2	7	27	1	2	1	1	1	1	5	1	15	11	9.57	.29	1.1	5	5	5	5	4	5	9	4	10	3.5	-4	-14
10	2	8	27	1	2	1	2	1	2	7	1	15	14.5	9.61	.26	1.2	2	5	4	6	3	5.5	8.5	.5	9.5	3	-.5	-1.5
10	2	9	27	1	2	1	4	5	3	14	1	13	15.5	9.47	.21	1.4	3	5	5	7	3	5.5	6	-2.5	7	.5	2.5	1.25
10	2	10	27	1	2	1	5	3	4	14	1	17	14.5	9.48	.24	1.5	6	6	5	6	4	6.5	6.5	2.5	7.5	1	-2.5	-2.5
10	2	11	27	1	2	1	5	4	5	16	1	14	11.5	9.43	.21	1.5	3	6	5	3	3	5.5	5.5	2.5	6.5	0	-2.5	0
10	2	12	27	1	2	1	6	5	4	17	1	14	11.5	9.44	.22	1.6	3	5	5	4	3	5.5	5.5	2.5	6.5	0	-2.5	0
10	2	13	27	1	2	1	7	6	5	20	1	12	11.5	9.45	.2	1.7	3	5	4	5	2	4.5	4.5	.5	5.5	-1	-.5	.5
10	2	14	27	1	2	1	7	7	6	22	1	11	8	9.47	.21	1.7	2	4	5	2	1	4	3.5	3	4.5	-2	-3	6
11	2	1	17	1	2	1	5	6	5	18	2	9	5	9.57	.29	1.5	4	2	3	2	2	2	4.5	4	5.5	-1	-4	4
11	2	2	17	1	2	1	6	8	6	22	2	12	5.5	9.61	.28	1.6	5	4	3	2	1	2.5	3	6.5	4	-2.5	-6.5	16.25
11	4	3	17	1	2	2	4	2	2	11	2	11	8.5	9.57	.29	2.4	1	3	4	3	3	3.5	8	2.5	10	3.5	-2.5	-8.75
11	3	4	17	1	2	4	7	4	10	26	2	12	6	9.89	.34	4.7	5	4	3	2	1	3	3	6	7	.5	-6	-3
11	1	5	17	1	2	3	8	5	8	25	2	10	7	9.88	.31	3.8	4	3	3	2	2	3	3.5	3	6.5	0	-3	0
11	1	6	17	1	2	3	9	5	2	20	2	10	5	9.87	.32	3.9	2	3	3	2	3	2	6.5	5	9.5	3	-5	-15
11	3	7	17	1	2	4	8	2	1	16	2	10	5.5	9.91	.32	4.8	1	3	3	2	3	2.5	8.5	4.5	12.5	6	-4.5	-27
11	1	8	17	1	2	3	8	8	2	22	2	7	5.5	9.88	.35	3.8	2	3	2	2	2	2.5	5	1.5	8	1.5	-1.5	-2.25
11	5	9	17	1	2	5	9	8	8	31	2	10	6	10.01	.38	5.9	4	3	3	1	1	3	2	4	7	.5	-4	-2
11	2	10	17	1	2	1	9	8	7	26	2	14	8	9.67	.31	1.9	5	4	5	2	2	4	2.5	6	3.5	-3	-6	18
11	3	11	17	1	2	4	8	8	6	27	2	10	6.5	9.97	.38	4.8	4	3	3	2	1	3.5	3	3.5	7	.5	-3.5	-1.75
11	3	12	17	1	2	4	8	7	5	25	2	8	5	9.86	.35	4.8	2	3	3	2	1	2	4	3	8	1.5	-3	-4.5
11	3	13	17	1	2	4	8	8	7	28	2	10	5	9.78	.36	4.8	4	3	3	2	1	2	2.5	5	6.5	0	-5	0
11	3	14	17	1	2	4	7	6	8	26	2	10	5.5	9.84	.31	4.7	4	3	3	1	1	3.5	3	4.5	7	.5	-4.5	-2.25
12	2	1	21	1	2	1	7	6	5	20	1	11	9	9.85	.26	1.7	2	3	4	3	2	3	4.5	2	5.5	-1	-2	2
12	2	2	21	1	2	1	4	8	6	20	1	11	8.5	10.07	.28	1.4	4	3	4	3	2	3.5	3	2.5	4	-2.5	-2.5	6.25
12	3	3	21	1	2	4	6	5	7	23	1	14	7	10.18	.3	4.6	5	4	5	2	2	3	4	7	8	1.5	-7	-10.5
12	3	4	21	1	2	4	6	1	1	13	1	13	5	10.26	.31	4.6	2	3	5	1	3	3	9	8	13	6.5	-8	-52
12	1	5	21	1	2	3	7	1	1	13	1	12	4.5	10.25	.29	3.7	3	3	4	1	3	2.5	9	7.5	12	5.5	-7.5	-41.25
12	5	6	21	1	2	5	6	6	6	24	1	12	3	10.2	.35	5.6	5	3	4	1	1	1	4	9	9	2.5	-9	-22.5
12	5	7	21	1	2	5	4	6	5	21	1	13	4	10.19	.36	5.4	5	3	5	1	3	2	4.5	9	9.5	3	-9	-27
12	3	8	21	1	2	4	5	5	7	22	1	13	4.5	10.22	.31	4.5	5	3	5	1	1	2.5	4	8.5	8	1.5	-8.5	-12.75
12	5	9	21	1	2	5	5	5	5	21	1	10	4	10.23	.33	5.5	4	2	4	1	1	2	5	6	10	3.5	-6	-21
12	2	10	21	1	2	1	6	6	6	20	1	10	9.5	9.96	.24	1.6	5	2	3	3	3	3.5	4	.5	5	-1.5	-.5	.75
12	5	11	21	1	2	5	6	6	6	24	1	11	5	10.25	.34	5.6	4	3	4	1	1	3	4	6	9	2.5	-6	-15
12	5	12	21	1	2	5	7	6	6	25	1	12	7.5	10.24	.32	5.7	3	4	5	2	2	3.5	4	4.5	9	2.5	-4.5	-11.25
12	2	13	21	1	2	1	4	4	4	14	1	10	7.5	9.89	.28	1.4	4	3	3	2	2	3.5	6	2.5	7	.5	-2.5	-1.25
12	3	14	21	1	2	4	5	5	5	20	1	11	4.5	9.97	.29	4.5	4	3	4	1	1	2.5	5	6.5	9	2.5	-6.5	-16.25
13	2	1	25	1	2	1	2	8	8	20	1	14	6.5	9.81	.29	1.2	6	4	4	2	1	3.5	2	7.5	3	-3.5	-7.5	26.25
13	3	2	25	1	2	4	4	8	7	24	1	12	6.5	10.28	.34	4.4	4	3	5	2	2	2.5	2.5	5.5	6.5	0	-5.5	0
13	3	3	25	1	2	4	2	8	5	20	1	11	5.5	10.18	.29	4.2	4	3	4	1	1	3.5	3.5	5.5	7.5	1	-5.5	-5.5
13	3	4	25	1	2	4	5	5	5	20	1	11	7.5	10.37	.31	4.5	4	3	4	2	2	3.5	5	3.5	9	2.5	-3.5	-8.75
13	3	5	25	1	2	4	7	5	6	23	1	12	5.5	10.29	.33	4.7	5	3	4	1	1	3.5	4.5	6.5	8.5	2	-6.5	-13
13	3	6	25	1	2	4	5	5	5	20	1	11	5	10.34	.35	4.5	4	3	4	1	1	3	5	6	9	2.5	-6	-15
13	2	7	25	1	2	1	3	5	5	15	1	9	7.5	10.06	.34	1.3	3	3	3	1	3	3.5	5	1.5	6	-.5	-1.5	.75
13	2	8	25	1	2	1	3	2	2	9	1	12	6	10.02	.31	1.3	4	4	4	1	2	3	8	6	9	2.5	-6	-15
13	3	9	25	1	2	4	6	6	5	22	1	12	5.5	10.36	.33	4.6	5	3	4	1	1	3.5	4.5	6.5	8.5	2	-6.5	-13
13	3	10	25	1	2	4	8	5	5	23	1	11	6.5	10.38	.31	4.8	3	4	4	2	1	3.5	5	4.5	9	2.5	-4.5	-11.25
13	3	11	25	1	2	4	5	5	4	19	1	10	5	10.27	.36	4.5	2	4	4	1	1	3	5.5	5	9.5	3	-5	-15
13	3	12	25	1	2	4	6	5	5	21	1	13	5.5	10.31	.3	4.6	4	4	5	1	1	3.5	5	7.5	9	2.5	-7.5	-18.75
13	2	13	25	1	2	1	5	5	2	14	1	12	5.5	9.87	.31	1.5	4	4	4	1	1	3.5	6.5	6.5	7.5	1	-6.5	-6.5
13	3	14	25	1	2	4	6	5	5	21	1	12	6.5	10.28	.32	4.6	4	4	4	1	2	3.5	5	5.5	9	2.5	-5.5	-13.75
16	3	1	25	1	1	4	4	7	6	22	2	7	4.5	10.39	.32	4.4	3	3	1	1	1	2.5	3.5	2.5	7.5	1	-2.5	-2.5
16	3	2	25	1	1	4	5	6	7	23	2	3	3.5	10.36	.37	4.5	1	1	1	1	1	1.5	3.5	-.5	7.5	1	.5	.5
16	5	3	25	1	1	5	4	6	7	23	2	8	8.5	10.41	.39	5.4	3	3	2	2	4	2.5	3.5	-.5	8.5	2	.5	1
16	5	4	25	1	1	5	4	7	7	24	2	9	8	10.37	.41	5.4	3	4	2	2	4	2	3	1	8	1.5	-1	-1.5
16	2	5	25	1	1	1	6	4	4	16	2	6	10.5	10.09	.25	1.6	4	1	1	3	5	2.5	6	-4.5	7	.5	4.5	2.25
16	2	6	25	1	1	1	7	3	3	15	2	7	8	10.03	.27	1.7	1	1	3	3	3	3	7	-1	8	1.5	1	1.5
16	5	7	25	1	1	5	4	7	8	25	2	7	4	10.26	.31	5.4	4	4	1	1	1	1	2.5	3	7.5	1	-3	-3
16	2	8	25	1	1	1	6	4	4	16	2	5	9.5	10.08	.28	1.6	3	1	1	3	4	2.5	6	-4.5	7	.5	4.5	2.25
16	2	9	25	1	1	1	6	2	5	15	2	6	8.5	10.06	.31	1.6	2	1	3	3	3	2.5	6.5	-2.5	7.5	1	2.5	2.5
16	5	10	25	1	1	5	4	7	8	25	2	6	3	10.01	.34	5.4	1	4	1	1	1	1	2.5	3	7.5	1	-3	-3
16	2	11	25	1	1	1	7	2	6	17	2	6	10.5	10.03	.29	1.7	3	2	1	4	3	3.5	6	-4.5	7	.5	4.5	2.25
16	2	12	25	1	1	1	6	4	3	15	2	6	10.5	9.98	.36	1.6	4	1	1	3	4	3.5	6.5	-4.5	7.5	1	4.5	4.5
16	3	13	25	1	1	4	3	7	8	23	2	5	3.5	10.46	.39	4.3	1	3	1	1	1	1.5	2.5	1.5	6.5	0	-1.5	0
16	2	14	25	1	1	1	5	4	6	17	2	4	8	10.08	.33	1.5	2	1	1	3	3	2	5	-4	6	-.5	4	-2
17	2	1	21	1	1	1	5	5	4	16	1	5	3	10.47	.38	1.5	3	1	1	1	1	1	5.5	2	6.5	0	-2	0
17	2	2	21	1	1	1	6	3	5	16	1	6	8.5	10.31	.36	1.6	4	1	1	3	3	2.5	6	-2.5	7	.5	2.5	1.25
17	2	3	21	1	1	1	6	4	5	17	1	6	3	10.18	.34	1.6	3	1	2	1	1	1	5.5	3	6.5	0	-3	0
17	2	4	21	1	1	1	7	3	4	16	1	6	8.5	10.25	.37	1.7	4	1	1	4	3	1.5	6.5	-2.5	7.5	1	2.5	2.5
17	2	5	21	1	1	1	6	4	5	17	1	7	10	10.39	.35	1.6	4	1	2	5	3	2	5.5	-3	6.5	0	3	0
17	2	6	21	1	1	1	5	6	6	19	1	5	4	10.07	.31	1.5	3	1	1	2	1	1	4	1	5	-1.5	-1	1.5
17	2	7	21	1	1	1	5	4	6	17	1	6	6.5	10.14	.28	1.5	4	1	1	4	1	1.5	5	-.5	6	-.5	.5	-.25
17	2	8	21	1	1	1	6	3	5	16	1	6	5.5	9.97	.31	1.6	3	1	2	1	2	2.5	6	.5	7	.5	-.5	-.25
17	2	9	21	1	1	1	7	3	4	16	1	4	6.5	10.08	.35	1.7	2	1	1	2	2	2.5	6.5	-2.5	7.5	1	2.5	2.5
17	2	10	21	1	1	1	7	4	4	17	1	3	3.5	10.11	.32	1.7	1	1	1	1	1	1.5	6	-.5	7	.5	.5	.25
17	2	11	21	1	1	1	6	4	5	17	1	5	8.5	10.29	.27	1.6	3	1	1	3	3	2.5	5.5	-3.5	6.5	0	3.5	0
17	2	12	21	1	1	1	5	5	5	17	1	7	6	10.08	.29	1.5	4	1	2	2	2	2	5	1	6	-.5	-1	.5
17	2	13	21	1	1	1	6	3	6	17	1	4	3	10.46	.33	1.6	2	1	2	1	1	1	5.5	1	6.5	0	-1	0
17	4	14	21	1	1	2	3	5	6	17	1	3	4.5	10.01	.31	2.3	1	1	1	2	1	1.5	4.5	-1.5	6.5	0	1.5	0
18	5	1	24	1	1	5	6	5	5	22	1	3	4	10.48	.43	5.6	1	1	1	2	3	1	5	-1	10	3.5	1	3.5
18	5	2	24	1	1	5	7	4	6	23	1	4	3	10.51	.39	5.7	1	2	1	1	1	1	5	1	10	3.5	-1	-3.5
18	3	3	24	1	1	4	4	5	6	20	1	3	3	10.39	.41	4.4	1	1	1	1	1	1	4.5	0	8.5	2	0	0
18	3	4	24	1	1	4	5	6	5	21	1	4	4	10.46	.38	4.5	1	2	1	1	2	1	4.5	0	8.5	2	0	0
18	3	5	24	1	1	4	6	5	7	23	1	4	3.5	10.49	.37	4.6	2	1	1	1	1	1.5	4	.5	8	1.5	-.5	-.75
18	2	6	24	1	1	1	7	2	5	16	1	3	11	10.18	.31	1.7	1	1	1	5	3	3	6.5	-8	7.5	1	8	8
18	2	7	24	1	1	1	7	1	4	14	1	3	9.5	10.09	.29	1.7	1	1	1	6	3	2.5	7.5	-6.5	8.5	2	6.5	13
18	2	8	24	1	1	1	6	2	2	12	1	4	10	10.12	.31	1.6	2	1	1	6	2	2	8	-6	9	2.5	6	15
18	2	9	24	1	1	1	8	1	5	16	1	4	11.5	9.96	.29	1.8	1	2	1	7	3	1.5	7	-7.5	8	1.5	7.5	11.25
18	2	10	24	1	1	1	8	1	3	14	1	3	12	10.01	.3	1.8	1	1	1	7	2	3	8	-9	9	2.5	9	22.5
18	2	11	24	1	1	1	7	1	2	12	1	4	6.5	10.11	.32	1.7	2	1	1	3	1	2.5	8.5	-2.5	9.5	3	2.5	7.5
18	2	12	24	1	1	1	8	1	2	13	1	4	8.5	9.98	.28	1.8	1	2	1	5	1	2.5	8.5	-4.5	9.5	3	4.5	13.5
18	2	13	24	1	1	1	7	2	2	13	1	4	9.5	10.51	.41	1.7	1	2	1	4	2	3.5	8	-5.5	9	2.5	5.5	13.75
18	4	14	24	1	1	2	4	1	1	9	1	3	12	10.25	.36	2.4	1	1	1	6	3	3	9	-9	11	4.5	9	40.5
19	3	1	24	1	1	4	3	5	7	20	1	4	3.5	10.29	.37	4.3	3	1	1	1	1	1.5	4	.5	8	1.5	-.5	-.75
19	2	2	24	1	1	1	7	4	4	17	1	6	9.5	10.01	.37	1.7	3	2	1	4	2	3.5	6	-3.5	7	.5	3.5	1.75
19	3	3	24	1	1	4	5	6	7	23	1	7	5	10.39	.36	4.5	3	3	1	2	1	2	3.5	2	7.5	1	-2	-2
19	4	4	24	1	1	2	4	3	4	14	1	4	3	9.98	.31	2.4	2	1	1	1	1	1	6.5	1	8.5	2	-1	-2
19	1	5	24	1	1	3	4	6	6	20	1	4	6	10.46	.31	3.4	3	2	1	4	1	1	4	-2	7	.5	2	1
19	2	6	24	1	1	1	6	3	5	16	1	7	6	10.07	.29	1.6	2	2	1	3	2	1	6	1	7	.5	-1	-.5
19	2	7	24	1	1	1	4	4	4	14	1	6	8.5	10.03	.34	1.4	3	1	2	4	2	2.5	6	-2.5	7	.5	2.5	1.25
19	2	8	24	1	1	1	7	2	5	16	1	7	9	9.89	.33	1.7	4	2	1	5	1	3	6.5	-2	7.5	1	2	2
19	2	9	24	1	1	1	6	3	6	17	1	6	5	10.06	.29	1.6	3	1	2	2	2	1	5.5	1	6.5	0	-1	0
19	5	10	24	1	1	5	4	8	7	25	1	4	4.5	10.41	.41	5.4	4	1	2	2	1	1.5	2.5	-.5	7.5	1	.5	.5
19	5	11	24	1	1	5	3	7	7	23	1	3	3	10.39	.4	5.3	1	1	1	1	1	1	3	0	8	1.5	0	0
19	5	12	24	1	1	5	2	8	7	23	1	3	4	10.39	.39	5.2	3	1	1	2	1	1	2.5	-1	7.5	1	1	1
19	4	13	24	1	1	2	5	2	4	14	1	6	10	10.46	.38	2.5	1	1	1	5	2	3	7	-4	9	2.5	4	10
19	2	14	24	1	1	1	6	4	5	17	1	6	7.5	10.05	.33	1.6	4	1	1	4	1	2.5	5.5	-1.5	6.5	0	1.5	0
21	5	1	23	1	1	5	5	6	6	23	2	6	6	10.45	.33	5.5	2	1	3	3	1	2	4	0	9	2.5	0	0
21	5	2	23	1	1	5	4	7	7	24	2	5	6.5	10.42	.37	5.4	2	1	2	4	1	1.5	3	-1.5	8	1.5	1.5	2.25
21	5	3	23	1	1	5	3	8	7	24	2	6	6	10.36	.32	5.3	2	1	3	3	1	2	2.5	0	7.5	1	0	0
21	5	4	23	1	1	5	4	8	8	26	2	5	4.5	10.47	.36	5.4	2	1	2	2	1	1.5	2	.5	7	.5	-.5	-.25
21	2	5	23	1	1	1	6	5	5	18	2	7	8	10.01	.31	1.6	1	3	3	4	1	3	5	-1	6	-.5	1	-.5
21	2	6	23	1	1	1	7	4	3	16	2	7	5.5	10.09	.29	1.7	2	3	2	2	3	2.5	6.5	1.5	7.5	1	-1.5	-1.5
21	5	7	23	1	1	5	4	7	8	25	2	7	6.5	10.42	.39	5.4	1	2	4	3	1	2.5	2.5	.5	7.5	1	-.5	-.5
21	2	8	23	1	1	1	7	3	2	14	2	10	7	10.21	.38	1.7	2	3	3	4	1	2	7.5	3	8.5	2	-3	-6
21	2	9	23	1	1	1	6	5	4	17	2	9	7.5	10.19	.36	1.6	2	4	3	4	1	2.5	5.5	1.5	6.5	0	-1.5	0
21	3	10	23	1	1	4	6	4	9	24	2	7	7.5	10.37	.38	4.6	1	2	4	3	1	3.5	3.5	-.5	7.5	1	.5	.5
21	5	11	23	1	1	5	5	8	9	28	2	5	7.5	10.46	.38	5.5	3	1	3	4	1	2.5	1.5	-2.5	6.5	0	2.5	0
21	5	12	23	1	1	5	4	8	9	27	2	5	6.5	10.42	.41	5.4	3	2	2	4	1	1.5	1.5	-1.5	6.5	0	1.5	0
21	2	13	23	1	1	1	4	4	4	14	2	8	7	10.17	.39	1.4	3	1	4	4	1	2	6	1	7	.5	-1	-.5
21	3	14	23	1	1	4	6	7	8	26	2	8	5.5	10.22	.43	4.6	2	3	4	3	2	1.5	2.5	2.5	6.5	0	-2.5	0
24	2	1	24	1	1	1	6	4	5	17	1	7	5.5	9.82	.36	1.6	4	2	1	2	3	1.5	5.5	1.5	6.5	0	-1.5	0
24	3	2	24	1	1	4	6	7	7	25	1	6	4	10.05	.35	4.6	4	1	1	1	1	2	3	2	7	.5	-2	-1
24	5	3	24	1	1	5	3	8	8	25	1	5	3.5	10.04	.41	5.3	3	1	1	1	1	1.5	2	1.5	7	.5	-1.5	-.75
24	5	4	24	1	1	5	3	7	8	24	1	5	5.5	9.98	.39	5.3	3	1	1	1	2	2.5	2.5	-.5	7.5	1	.5	.5
24	3	5	24	1	1	4	4	7	7	23	1	4	4	10.02	.41	4.4	2	1	1	1	1	2	3	0	7	.5	0	0
24	3	6	24	1	1	4	4	6	6	21	1	3	7	9.97	.46	4.4	1	1	1	3	2	2	4	-4	8	1.5	4	6
24	2	7	24	1	1	1	6	5	4	17	1	4	6.5	9.83	.41	1.6	1	1	2	3	3	1.5	5.5	-2.5	6.5	0	2.5	0
24	2	8	24	1	1	1	7	5	4	18	1	3	6.5	9.79	.42	1.7	1	1	1	4	2	1.5	5.5	-3.5	6.5	0	3.5	0
24	2	9	24	1	1	1	7	3	5	17	1	4	7	9.69	.39	1.7	1	1	2	3	2	2	6	-3	7	.5	3	1.5
24	2	10	24	1	1	1	6	4	6	18	1	3	9.5	9.81	.42	1.6	1	1	1	4	3	2.5	5	-6.5	6	-.5	6.5	-3.25
24	2	11	24	1	1	1	5	5	5	17	1	4	5.5	9.84	.39	1.5	2	1	1	3	2	1.5	5	-1.5	6	-.5	1.5	-.75
24	2	12	24	1	1	1	6	5	5	18	1	3	4.5	9.79	.38	1.6	1	1	1	2	1	1.5	5	-1.5	6	-.5	1.5	-.75
24	2	13	24	1	1	1	6	4	4	16	1	5	6	9.76	.41	1.6	2	2	1	3	1	2	6	-1	7	.5	1	.5
24	4	14	24	1	1	2	7	2	3	15	1	5	5	9.83	.39	2.7	2	2	1	2	3	2	7.5	0	9.5	3	0	0
25	5	1	24	1	1	5	6	5	5	22	1	3	4	10.12	.49	5.6	1	1	1	2	1	1	5	-1	10	3.5	1	3.5
25	5	2	24	1	1	5	7	4	6	23	1	4	3	10.08	.53	5.7	1	2	1	1	1	1	5	1	10	3.5	-1	-3.5
25	3	3	24	1	1	4	4	5	6	20	1	3	3	10.01	.48	4.4	1	1	1	1	1	1	4.5	0	8.5	2	0	0
25	3	4	24	1	1	4	5	6	5	21	1	4	4	10.06	.42	4.5	1	2	1	1	2	1	4.5	0	8.5	2	0	0
25	3	5	24	1	1	4	6	5	7	23	1	4	3.5	10.03	.43	4.6	2	1	1	1	1	1.5	4	.5	8	1.5	-.5	-.75
25	2	6	24	1	1	1	7	2	5	16	1	3	11	9.91	.39	1.7	1	1	1	5	3	3	6.5	-8	7.5	1	8	8
25	2	7	24	1	1	1	7	1	4	14	1	3	9.5	9.85	.42	1.7	1	1	1	6	3	2.5	7.5	-6.5	8.5	2	6.5	13
25	2	8	24	1	1	1	6	2	2	12	1	4	10	9.83	.39	1.6	1	1	1	6	2	2	8	-6	9	2.5	6	15
25	2	9	24	1	1	1	8	1	5	16	1	4	11.5	9.86	.45	1.8	1	2	1	7	3	1.5	7	-7.5	8	1.5	7.5	11.25
25	2	10	24	1	1	1	8	1	3	14	1	3	12	9.81	.42	1.8	1	1	1	7	2	3	8	-9	9	2.5	9	22.5
25	2	11	24	1	1	1	7	1	2	12	1	4	9.5	9.69	.43	1.7	1	1	1	6	1	2.5	8.5	-5.5	9.5	3	5.5	16.5
25	2	12	24	1	1	1	8	1	2	13	1	4	10.5	9.73	.46	1.8	1	2	1	7	2	2.5	8.5	-6.5	9.5	3	6.5	19.5
25	2	13	24	1	1	1	7	1	3	13	1	3	11	9.71	.5	1.7	1	1	1	6	2	3	8	-8	9	2.5	8	20
25	2	14	24	1	1	1	6	1	2	11	1	5	9.5	9.76	.49	1.6	1	2	1	6	3	2.5	8.5	-4.5	9.5	3	4.5	13.5
30	5	1	21	1	1	5	6	8	9	29	1	5	3.5	10.25	.41	5.6	3	1	1	1	1	1.5	1.5	1.5	6.5	0	-1.5	0
30	2	2	21	1	1	1	6	2	10	20	1	5	5.5	10.02	.37	1.6	2	1	2	2	1	2.5	4	-.5	5	-1.5	.5	-.75
30	5	3	21	1	1	5	2	4	9	21	1	6	3.5	10.12	.46	5.2	3	1	2	1	1	1.5	3.5	2.5	8.5	2	-2.5	-5
30	2	4	21	1	1	1	7	3	3	15	1	3	6	9.91	.38	1.7	1	1	1	3	3	2	7	-3	8	1.5	3	4.5
30	5	5	21	1	1	5	3	5	9	23	1	6	5.5	10.19	.36	5.3	3	1	2	2	2	2.5	3	.5	8	1.5	-.5	-.75
30	3	6	21	1	1	4	2	3	5	15	1	7	5.5	10.17	.42	4.2	1	1	2	1	1	3.5	6	1.5	10	3.5	-1.5	-5.25
30	2	7	21	1	1	1	6	2	4	14	1	3	6	9.93	.28	1.6	1	1	1	3	1	2	7	-3	8	1.5	3	4.5
30	2	8	21	1	1	1	7	2	3	14	1	3	5	9.87	.39	1.7	1	1	1	2	1	2	7.5	-2	8.5	2	2	4
30	2	9	21	1	1	1	8	1	2	13	1	5	8	9.67	.38	1.8	2	1	2	4	1	3	8.5	-3	9.5	3	3	9
30	2	10	21	1	1	1	8	1	2	13	1	4	8.5	9.76	.34	1.8	2	1	1	4	2	3.5	8.5	-4.5	9.5	3	4.5	13.5
30	2	11	21	1	1	1	6	2	4	14	1	3	5.5	9.84	.33	1.6	1	1	1	3	2	1.5	7	-2.5	8	1.5	2.5	3.75
30	3	12	21	1	1	4	4	5	7	21	1	6	4	10.28	.34	4.4	4	1	2	1	1	2	4	2	8	1.5	-2	-3
30	2	13	21	1	1	1	5	4	6	17	1	3	5	9.85	.57	1.5	1	1	1	2	1	2	5	-2	6	-.5	2	-1
30	3	14	21	1	1	4	6	6	7	24	1	6	3	10.26	.38	4.6	3	1	2	1	1	1	3.5	3	7.5	1	-3	-3
26	2	1	23	2	2	1	7	5	5	20	1	11	9	9.48	.29	1.7	4	3	4	3	2	4	5	2	6	-.5	-2	1
26	2	2	23	2	2	1	6	5	5	19	1	11	13.5	9.51	.29	1.6	4	3	5	5	3	5.5	5	-2.5	6	-.5	2.5	-1.25
26	3	3	23	2	2	4	4	4	3	17	1	16	7	9.61	.32	4.4	4	5	7	2	3	4	6.5	9	10.5	4	-9	-36
26	3	4	23	2	2	4	3	3	2	14	1	15	5.5	9.59	.33	4.3	2	5	5	1	3	3.5	7.5	9.5	11.5	5	-9.5	-47.5
26	2	5	23	2	2	1	3	3	5	14	1	13	9.5	9.6	.31	1.3	6	4	3	2	1	4.5	6	3.5	7	.5	-3.5	-1.75
26	3	6	23	2	2	4	2	2	3	13	1	12	9	9.58	.31	4.2	2	3	4	3	4	4	7.5	3	11.5	5	-3	-15
26	2	7	23	2	2	1	5	3	3	14	1	13	10	9.56	.31	1.5	2	5	6	4	3	3	7	3	8	1.5	-3	-4.5
26	2	8	23	2	2	1	4	2	2	11	1	10	9	9.61	.32	1.4	3	3	4	3	3	3	8	1	9	2.5	-1	-2.5
26	2	9	23	2	2	1	5	3	4	15	1	11	11	9.63	.29	1.5	2	4	5	3	3	4	6.5	0	7.5	1	0	0
26	2	10	23	2	2	1	5	5	5	18	1	11	10.5	9.58	.31	1.5	4	4	5	3	2	2.5	5	.5	6	-.5	-.5	.25
26	2	11	23	2	2	1	4	2	2	11	1	12	9.5	9.56	.31	1.4	2	4	4	3	3	3.5	8	2.5	9	2.5	-2.5	-6.25
26	3	12	23	2	2	4	4	4	5	19	1	13	6.5	9.71	.41	4.4	4	4	5	1	4	3.5	5.5	6.5	9.5	3	-6.5	-19.5
26	3	13	23	2	2	4	5	4	4	19	1	15	9	9.72	.42	4.5	5	5	5	2	2	5	6	6	10	3.5	-6	-21
26	2	14	23	2	2	1	6	5	5	19	1	13	11	9.59	.29	1.6	4	4	5	3	3	4	5	2	6	-.5	-2	1
26	2	1	19	2	2	1	2	3	3	11	1	10	9	9.49	.28	1.2	4	3	3	3	4	3	7	1	8	1.5	-1	-1.5
27	2	2	19	2	2	1	4	2	4	13	1	12	8	9.58	.33	1.4	5	5	2	2	3	3	7	4	8	1.5	-4	-6
27	2	3	19	2	2	1	2	1	3	9	1	11	10	9.6	.32	1.2	4	3	4	3	4	4	8	1	9	2.5	-1	-2.5
27	2	4	19	2	2	1	2	3	3	11	1	10	10	9.56	.29	1.2	4	3	3	4	2	3	7	0	8	1.5	0	0
27	2	5	19	2	2	1	3	3	2	11	1	9	10	9.57	.32	1.3	2	3	4	3	4	4	7.5	-1	8.5	2	1	2
27	2	6	19	2	2	1	3	2	3	11	1	11	10	9.59	.31	1.3	4	3	4	3	4	3	7.5	1	8.5	2	-1	-2
27	2	7	19	2	2	1	3	2	2	10	1	12	9.5	9.51	.31	1.3	3	4	3	2	4	3.5	8	2.5	9	2.5	-2.5	-6.25
27	2	8	19	2	2	1	2	3	3	11	1	11	10	9.53	.31	1.2	4	3	4	3	3	3	7	1	8	1.5	-1	-1.5
27	2	9	19	2	2	1	2	3	3	11	1	11	10.5	9.51	.3	1.2	4	4	3	3	4	3.5	7	.5	8	1.5	-.5	-.75
27	2	10	19	2	2	1	3	4	5	15	1	11	12.5	9.49	.29	1.3	3	5	3	2	3	4.5	5.5	-1.5	6.5	0	1.5	0
27	2	11	19	2	2	1	3	4	2	12	1	11	10	9.58	.32	1.3	4	4	3	3	4	4	7	1	8	1.5	-1	-1.5
27	2	12	19	2	2	1	3	3	2	11	1	11	10	9.56	.29	1.3	3	3	4	3	3	4	7.5	1	8.5	2	-1	-2
27	3	13	19	2	2	4	2	3	2	13	1	11	8.5	9.65	.38	4.2	4	4	3	2	3	2.5	7.5	2.5	11.5	5	-2.5	-12.5
27	2	14	19	2	2	1	3	2	2	10	1	12	9	9.53	.31	1.3	4	4	4	2	3	4	8	3	9	2.5	-3	-7.5
28	1	1	28	2	2	3	1	9	7	22	2	3	3	10.03	.39	3.1	1	1	1	1	1	1	2	0	5	-1.5	0	0
28	2	2	28	2	2	1	6	8	6	23	2	4	3.5	9.81	.31	1.6	2	1	1	1	1	1.5	3	.5	4	-2.5	-.5	1.25
28	3	3	28	2	2	4	2	8	7	23	2	3	3	10.02	.33	4.2	1	1	1	1	1	1	2.5	0	6.5	0	0	0
28	3	4	28	2	2	4	3	8	8	25	2	3	3.5	10.06	.34	4.3	1	1	1	1	2	1.5	2	-.5	6	-.5	.5	-.25
28	3	5	28	2	2	4	2	8	8	24	2	3	3	9.91	.36	4.2	3	1	1	1	1	1	2	0	6	-.5	0	0
28	3	6	28	2	2	4	2	2	8	18	2	3	3	9.89	.35	4.2	1	1	1	1	2	1	5	0	9	2.5	0	0
28	3	7	28	2	2	4	2	8	8	24	2	3	3	10.02	.37	4.2	1	1	1	1	1	1	2	0	6	-.5	0	0
28	3	8	28	2	2	4	2	8	8	24	2	3	3	9.95	.36	4.2	1	1	1	1	1	1	2	0	6	-.5	0	0
28	2	9	28	2	2	1	2	8	8	21	2	3	3	9.58	.29	1.2	1	1	1	1	1	1	2	0	3	-3.5	0	0
28	2	10	28	2	2	1	1	6	7	17	2	3	3	9.61	.31	1.1	2	1	1	1	2	1	3.5	0	4.5	-2	0	0
28	3	11	28	2	2	4	2	7	7	22	2	3	3	10.08	.38	4.2	1	1	1	1	1	1	3	0	7	.5	0	0
28	2	12	28	2	2	1	4	7	7	21	2	3	3	9.79	.35	1.4	1	1	1	1	2	1	3	0	4	-2.5	0	0
28	2	13	28	2	2	1	2	7	7	19	2	3	3	9.62	.28	1.2	1	1	1	1	1	1	3	0	4	-2.5	0	0
28	3	14	28	2	2	4	2	7	7	22	2	3	3	9.89	.35	4.2	1	1	1	1	1	1	3	0	7	.5	0	0
29	2	1	19	2	2	1	7	10	7	27	2	9	6	9.88	.38	1.7	2	3	4	3	2	1	1.5	3	2.5	-4	-3	12
29	2	2	19	2	2	1	4	9	9	25	2	7	4.5	9.91	.38	1.4	2	3	2	2	1	1.5	1	2.5	2	-4.5	-2.5	11.25
29	1	3	19	2	2	3	7	7	6	25	2	10	6	10.09	.41	3.7	3	3	4	2	2	2	3.5	4	6.5	0	-4	0
29	2	4	19	2	2	1	7	8	8	26	2	11	8	9.87	.35	1.7	4	3	4	2	1	2	2	3	3	-3.5	-3	10.5
29	2	5	19	2	2	1	5	5	3	16	2	12	5	9.89	.31	1.5	1	4	4	1	4	1	6	7	7	.5	-7	-3.5
29	1	6	19	2	2	3	7	9	9	30	2	3	3	10.03	.39	3.7	1	1	1	1	1	1	1	0	4	-2.5	0	0
29	5	7	19	2	2	5	8	7	7	29	2	10	5.5	10.11	.39	5.8	4	3	3	1	2	1.5	3	4.5	8	1.5	-4.5	-6.75
29	5	8	19	2	2	5	7	7	7	28	2	9	4.5	10.07	.41	5.7	3	3	3	1	1	1.5	3	4.5	8	1.5	-4.5	-6.75
29	5	9	19	2	2	5	7	7	7	28	2	12	6	10.09	.39	5.7	5	3	4	1	1	2	3	6	8	1.5	-6	-9
29	5	10	19	2	2	5	8	7	7	29	2	10	6.5	9.98	.38	5.8	4	3	3	1	2	2.5	3	3.5	8	1.5	-3.5	-5.25
29	5	11	19	2	2	5	7	7	7	28	2	10	5	10.04	.38	5.7	4	3	3	1	1	2	3	5	8	1.5	-5	-7.5
29	2	12	19	2	2	1	8	7	7	25	2	13	7.5	9.91	.37	1.8	5	4	4	2	2	3.5	3	5.5	4	-2.5	-5.5	13.75
29	5	13	19	2	2	5	8	7	7	29	2	8	5	9.98	.39	5.8	3	2	3	1	2	2	3	3	8	1.5	-3	-4.5
29	5	14	19	2	2	5	8	8	8	31	2	7	4.5	10.01	.4	5.8	2	2	3	1	2	1.5	2	2.5	7	.5	-2.5	-1.25
31	3	1	27	2	1	4	4	5	7	22	2	7	6	10.38	.45	4.4	4	2	1	2	1	3	4	1	8	1.5	-1	-1.5
31	3	2	27	2	1	4	3	6	8	23	2	8	5	10.46	.47	4.3	6	1	1	1	1	3	3	3	7	.5	-3	-1.5
31	5	3	27	2	1	5	4	6	7	24	2	8	5.5	10.38	.53	5.4	5	1	2	1	3	3.5	3.5	2.5	8.5	2	-2.5	-5
31	5	4	27	2	1	5	4	5	8	24	2	6	5	10.52	.51	5.4	3	1	2	1	1	3	3.5	1	8.5	2	-1	-2
31	2	5	27	2	1	1	6	4	3	16	2	6	4.5	10.02	.36	1.6	4	1	1	1	1	2.5	6.5	1.5	7.5	1	-1.5	-1.5
31	2	6	27	2	1	1	5	4	4	16	2	6	5.5	10.04	.35	1.5	4	1	1	1	2	2.5	6	.5	7	.5	-.5	-.25
31	5	7	27	2	1	5	6	7	7	27	2	7	6	10.58	.51	5.6	4	1	2	1	2	3	3	1	8	1.5	-1	-1.5
31	2	8	27	2	1	1	6	3	4	16	2	8	7	10.11	.41	1.6	5	1	2	1	2	4	6.5	1	7.5	1	-1	-1
31	2	9	27	2	1	1	5	6	6	20	2	7	6.5	10.09	.39	1.5	3	2	2	1	2	3.5	4	.5	5	-1.5	-.5	.75
31	2	10	27	2	1	1	5	6	7	21	2	5	5.5	10.13	.41	1.5	4	1	1	1	1	3.5	3.5	-.5	4.5	-2	.5	-1
31	3	11	27	2	1	4	4	6	8	24	2	6	6	10.42	.54	4.4	3	2	1	1	2	3	3	0	7	.5	0	0
31	2	12	27	2	1	1	6	2	3	14	2	6	4.5	10.14	.39	1.6	4	1	1	1	2	2.5	7.5	1.5	8.5	2	-1.5	-3
31	5	13	27	2	1	5	7	6	7	27	2	9	4	10.59	.54	5.7	5	2	2	1	1	2	3.5	5	8.5	2	-5	-10
31	2	14	27	2	1	1	4	5	5	17	2	7	4	10.02	.48	1.4	4	1	2	1	2	2	5	3	6	-.5	-3	1.5
31	2	1	24	2	1	1	6	3	7	19	2	6	5	10.02	.37	1.6	4	1	1	1	1	3	5	1	6	-.5	-1	.5
32	5	2	24	2	1	5	4	5	8	24	2	7	5.5	10.39	.41	5.4	4	2	1	1	2	2.5	3.5	1.5	8.5	2	-1.5	-3
32	5	3	24	2	1	5	5	6	8	26	2	6	4.5	10.51	.42	5.5	3	2	1	1	1	2.5	3	1.5	8	1.5	-1.5	-2.25
32	5	4	24	2	1	5	3	7	8	25	2	4	5	10.38	.48	5.3	2	1	1	2	1	2	2.5	-1	7.5	1	1	1
32	2	5	24	2	1	1	5	2	4	14	2	6	5	10.1	.36	1.5	4	1	1	1	2	2	7	1	8	1.5	-1	-1.5
32	2	6	24	2	1	1	6	2	4	15	2	6	6	10.11	.37	1.6	4	1	1	2	2	3	7	0	8	1.5	0	0
32	2	7	24	2	1	1	5	3	6	17	2	5	4.5	10.09	.36	1.5	3	1	1	1	2	2.5	5.5	.5	6.5	0	-.5	0
32	3	8	24	2	1	4	6	6	8	26	2	5	4.5	10.35	.49	4.6	3	1	1	1	1	2.5	3	.5	7	.5	-.5	-.25
32	5	9	24	2	1	5	5	7	8	27	2	4	4	10.43	.39	5.5	2	1	1	2	1	1	2.5	0	7.5	1	0	0
32	5	10	24	2	1	5	4	7	8	26	2	4	4	10.46	.39	5.4	2	1	1	2	1	1	2.5	0	7.5	1	0	0
32	5	11	24	2	1	5	4	8	8	27	2	4	5	10.42	.38	5.4	2	1	1	1	2	2	2	-1	7	.5	1	.5
32	5	12	24	2	1	5	3	7	8	25	2	5	4.5	10.44	.41	5.3	2	1	2	1	1	1.5	2.5	.5	7.5	1	-.5	-.5
32	2	13	24	2	1	1	6	3	4	16	2	6	6	10.49	.41	1.6	4	1	1	1	3	3	6.5	0	7.5	1	0	0
32	3	14	24	2	1	4	6	6	6	24	2	5	5	10.31	.53	4.6	2	1	2	1	2	2	4	0	8	1.5	0	0
33	5	1	21	2	1	5	4	8	7	26	2	6	5	10.43	.41	5.4	2	2	2	2	1	2	2.5	1	7.5	1	-1	-1
33	5	2	21	2	1	5	5	7	7	26	2	8	5.5	10.47	.45	5.5	2	3	3	2	1	2.5	3	2.5	8	1.5	-2.5	-3.75
33	3	3	21	2	1	4	5	8	8	27	2	8	5	10.46	.43	4.5	3	2	3	2	1	2	2	3	6	-.5	-3	1.5
33	3	4	21	2	1	4	5	7	8	26	2	8	5.5	10.39	.38	4.5	3	3	2	2	4	2.5	2.5	2.5	6.5	0	-2.5	0
33	2	5	21	2	1	1	6	3	5	17	2	8	6	10.43	.41	1.6	4	3	1	3	2	2	6	2	7	.5	-2	-1
33	2	6	21	2	1	1	5	4	5	17	2	8	6	10.37	.33	1.5	5	2	1	3	2	2	5.5	2	6.5	0	-2	0
33	2	7	21	2	1	1	5	4	6	18	2	6	6.5	10.27	.32	1.5	4	1	1	4	1	1.5	5	-.5	6	-.5	.5	-.25
33	2	8	21	2	1	1	6	3	6	18	2	8	5	10.38	.36	1.6	2	2	1	2	2	2	5.5	3	6.5	0	-3	0
33	2	9	21	2	1	1	5	5	7	20	2	8	4.5	10.29	.31	1.5	4	3	1	1	2	2.5	4	3.5	5	-1.5	-3.5	5.25
33	2	10	21	2	1	1	6	3	5	17	2	6	6	10.27	.32	1.6	3	2	1	3	3	2	6	0	7	.5	0	0
33	2	11	21	2	1	1	6	4	5	18	2	7	7	10.31	.36	1.6	4	2	1	4	2	2	5.5	0	6.5	0	0	0
33	5	12	21	2	1	5	2	6	8	23	2	5	4.5	10.47	.37	5.2	3	1	1	1	2	1.5	3	.5	8	1.5	-.5	-.75
33	2	13	21	2	1	1	8	2	3	16	2	8	3	10.43	.39	1.8	2	2	1	1	1	1	7.5	5	8.5	2	-5	-10
33	2	14	21	2	1	1	5	3	5	16	2	6	5	10.11	.34	1.5	4	1	1	1	2	2	6	1	7	.5	-1	-.5
33	2	1	25	2	1	1	6	5	6	20	1	4	7	10.28	.36	1.6	2	1	1	4	1	2	4.5	-3	5.5	-1	3	-3
34	2	2	25	2	1	1	6	4	4	17	1	4	8	10.19	.37	1.6	2	1	1	5	1	2	6	-4	7	.5	4	2
34	2	3	25	2	1	1	6	4	5	18	1	3	9.5	10.22	.31	1.6	1	1	1	5	1	3.5	5.5	-6.5	6.5	0	6.5	0
34	2	4	25	2	1	1	7	3	3	16	1	4	9	10.07	.36	1.7	2	1	1	5	2	3	7	-5	8	1.5	5	7.5
34	2	5	25	2	1	1	6	4	5	18	1	4	6.5	10.21	.39	1.6	2	1	1	3	1	2.5	5.5	-2.5	6.5	0	2.5	0
34	2	6	25	2	1	1	7	2	5	17	1	3	7.5	10.17	.36	1.7	1	1	1	3	2	2.5	6.5	-4.5	7.5	1	4.5	4.5
34	5	7	25	2	1	5	4	9	7	27	1	6	5	10.43	.42	5.4	4	1	1	1	2	2	2	1	7	.5	-1	-.5
34	5	8	25	2	1	5	4	9	8	28	1	7	5	10.48	.39	5.4	5	1	1	1	1	2	1.5	2	6.5	0	-2	0
34	2	9	25	2	1	1	6	3	4	16	1	3	8.5	10.01	.32	1.6	1	1	1	4	2	2.5	6.5	-5.5	7.5	1	5.5	5.5
34	5	10	25	2	1	5	5	9	9	30	1	3	8	10.39	.41	5.5	3	1	1	4	2	2	1	-5	6	-.5	5	-2.5
34	5	11	25	2	1	5	4	8	8	27	1	3	5	10.44	.42	5.4	2	1	1	2	1	2	2	-2	7	.5	2	1
34	2	12	25	2	1	1	6	5	5	19	1	4	8.5	10.11	.29	1.6	2	1	1	4	2	2.5	5	-4.5	6	-.5	4.5	-2.25
34	2	13	25	2	1	1	7	3	4	17	1	4	8	10.34	.36	1.7	2	1	1	4	2	2	6.5	-4	7.5	1	4	4
34	4	14	25	2	1	2	4	2	3	13	1	6	10.5	10.02	.29	2.4	1	1	1	6	3	1.5	7.5	-4.5	9.5	3	4.5	13.5
35	3	1	19	2	1	4	4	7	7	24	2	5	3.5	10.01	.53	4.4	3	1	1	1	1	1.5	3	1.5	7	.5	-1.5	-.75
35	3	2	19	2	1	4	6	8	8	28	2	5	3	9.97	.56	4.6	2	1	2	1	1	1	2	2	6	-.5	-2	1
35	5	3	19	2	1	5	5	8	8	28	2	6	3	10.04	.49	5.5	3	1	2	1	3	1	2	3	7	.5	-3	-1.5
35	5	4	19	2	1	5	5	9	8	29	2	7	3	10.03	.51	5.5	4	2	1	1	1	1	1.5	4	6.5	0	-4	0
35	5	5	19	2	1	5	5	8	8	28	2	5	3	10.04	.46	5.5	2	1	2	1	1	1	2	2	7	.5	-2	-1
35	5	6	19	2	1	5	4	8	9	28	2	7	3	10.03	.56	5.4	3	2	2	1	1	1	1.5	4	6.5	0	-4	0
35	5	7	19	2	1	5	3	7	8	25	2	6	4.5	9.98	.57	5.3	4	1	1	1	2	1.5	2.5	1.5	7.5	1	-1.5	-1.5
35	2	8	19	2	1	1	6	4	6	19	2	3	5	9.73	.58	1.6	1	1	1	3	1	1	5	-2	6	-.5	2	-1
35	2	9	19	2	1	1	6	5	5	19	2	5	6	9.91	.49	1.6	2	1	2	3	2	2	5	-1	6	-.5	1	-.5
35	2	10	19	2	1	1	7	2	5	17	2	4	7.5	9.87	.39	1.7	1	1	2	4	2	1.5	6.5	-3.5	7.5	1	3.5	3.5
35	2	11	19	2	1	1	6	3	6	18	2	4	6	9.92	.42	1.6	2	1	1	3	3	2	5.5	-2	6.5	0	2	0
35	2	12	19	2	1	1	7	3	5	18	2	4	6.5	9.76	.53	1.7	1	1	2	4	3	1.5	6	-2.5	7	.5	2.5	1.25
35	2	13	19	2	1	1	4	6	4	17	2	6	7	9.75	.6	1.4	2	2	2	4	1	2	5	-1	6	-.5	1	-.5
35	4	14	19	2	1	2	4	3	2	13	2	6	8.5	9.68	.41	2.4	1	2	2	4	2	2.5	7.5	-2.5	9.5	3	2.5	7.5
36	5	1	21	2	1	5	4	8	7	26	2	6	6	10.09	.56	5.4	2	2	2	3	1	2	2.5	0	7.5	1	0	0
36	5	2	21	2	1	5	5	7	7	26	2	8	5.5	10.14	.51	5.5	2	3	3	2	1	2.5	3	2.5	8	1.5	-2.5	-3.75
36	3	3	21	2	1	4	4	8	8	26	2	6	7	10.12	.47	4.4	1	2	3	4	3	2	2	-1	6	-.5	1	-.5
36	3	4	21	2	1	4	6	7	7	26	2	8	5.5	10.08	.44	4.6	3	3	2	2	1	2.5	3	2.5	7	.5	-2.5	-1.25
36	2	5	21	2	1	1	6	4	5	18	2	5	5.5	10.02	.39	1.6	1	3	1	3	1	1.5	5.5	-.5	6.5	0	.5	0
36	2	6	21	2	1	1	7	3	5	18	2	6	6	9.91	.42	1.7	3	2	1	3	1	2	6	0	7	.5	0	0
36	2	7	21	2	1	1	6	4	6	19	2	5	7	9.79	.43	1.6	2	1	2	4	1	2	5	-2	6	-.5	2	-1
36	2	8	21	2	1	1	6	3	6	18	2	5	5	9.89	.48	1.6	2	2	1	2	1	2	5.5	0	6.5	0	0	0
36	2	9	21	2	1	1	6	4	7	20	2	6	6	10.01	.39	1.6	2	3	1	3	1	2	4.5	0	5.5	-1	0	0
36	2	10	21	2	1	1	6	3	5	17	2	4	6	9.93	.41	1.6	1	2	1	3	1	2	6	-2	7	.5	2	1
36	2	11	21	2	1	1	5	4	5	17	2	5	4	9.86	.37	1.5	2	2	1	1	1	2	5.5	1	6.5	0	-1	0
36	5	12	21	2	1	5	3	6	8	24	2	6	4.5	10.03	.41	5.3	4	1	1	1	2	1.5	3	1.5	8	1.5	-1.5	-2.25
36	2	13	21	2	1	1	6	4	6	19	2	4	6.5	9.77	.52	1.6	1	2	1	4	1	1.5	5	-2.5	6	-.5	2.5	-1.25
36	3	14	21	2	1	4	4	8	9	27	2	3	3	10.08	.42	4.4	1	1	1	1	1	1	1.5	0	5.5	-1	0	0
37	5	1	23	2	1	5	5	9	9	30	2	5	4.5	10.12	.38	5.5	3	1	1	1	2	1.5	1	.5	6	-.5	-.5	.25
37	5	2	23	2	1	5	3	9	9	28	2	5	5	10.04	.43	5.3	3	1	1	1	2	2	1	0	6	-.5	0	0
37	3	3	23	2	1	4	4	8	8	26	2	7	4.5	10.06	.57	4.4	4	2	1	1	1	2.5	2	2.5	6	-.5	-2.5	1.25
37	2	4	23	2	1	1	4	5	6	18	2	4	7.5	9.97	.51	1.4	1	2	1	4	2	1.5	4.5	-3.5	5.5	-1	3.5	-3.5
37	2	5	23	2	1	1	6	3	5	17	2	4	7	9.93	.43	1.6	2	1	1	3	3	1	6	-3	7	.5	3	1.5
37	2	6	23	2	1	1	7	3	6	19	2	4	5.5	9.76	.41	1.7	1	1	2	3	2	1.5	5.5	-1.5	6.5	0	1.5	0
37	3	7	23	2	1	4	1	6	7	20	2	5	4.5	10.03	.36	4.1	3	1	1	2	1	1.5	3.5	.5	7.5	1	-.5	-.5
37	2	8	23	2	1	1	7	3	5	18	2	3	7	9.82	.38	1.7	1	1	1	4	1	2	6	-4	7	.5	4	2
37	2	9	23	2	1	1	6	3	6	18	2	3	8	9.93	.47	1.6	1	1	1	3	2	3	5.5	-5	6.5	0	5	0
37	5	10	23	2	1	5	3	8	9	27	2	6	4	10.08	.39	5.3	3	2	1	1	1	2	1.5	2	6.5	0	-2	0
37	5	11	23	2	1	5	4	9	8	28	2	5	5	10.04	.41	5.4	3	1	1	1	2	2	1.5	0	6.5	0	0	0
37	2	12	23	2	1	1	7	4	6	20	2	5	8.5	9.81	.37	1.7	2	2	1	3	1	2.5	5	-3.5	6	-.5	3.5	-1.75
37	2	13	23	2	1	1	6	3	5	17	2	6	7.5	9.73	.38	1.6	2	2	2	3	2	2.5	6	-1.5	7	.5	1.5	.75
37	2	14	23	2	1	1	6	3	5	17	2	4	6.5	10.02	.34	1.6	2	1	1	2	2	2.5	6	-2.5	7	.5	2.5	1.25
38	2	1	27	2	1	1	6	5	5	19	2	3	7	9.86	.37	1.6	1	1	1	3	1	3	5	-4	6	-.5	4	-2
38	2	2	27	2	1	1	7	5	4	19	2	4	7.5	9.75	.41	1.7	1	1	2	3	2	2.5	5.5	-3.5	6.5	0	3.5	0
38	3	3	27	2	1	4	6	8	8	28	2	5	4.5	9.99	.51	4.6	2	1	2	1	1	2.5	2	.5	6	-.5	-.5	.25
38	5	4	27	2	1	5	4	9	8	28	2	5	4.5	10.03	.46	5.4	3	1	1	1	1	2.5	1.5	.5	6.5	0	-.5	0
38	5	5	27	2	1	5	3	8	7	25	2	6	4	10.11	.42	5.3	3	1	2	1	1	2	2.5	2	7.5	1	-2	-2
38	2	6	27	2	1	1	7	4	4	18	2	5	9	9.76	.39	1.7	1	2	2	3	3	3	6	-4	7	.5	4	2
38	2	7	27	2	1	1	7	5	4	19	2	4	9	9.71	.39	1.7	2	1	1	2	1	4	5.5	-5	6.5	0	5	0
38	5	8	27	2	1	5	5	8	8	28	2	5	4.5	9.99	.46	5.5	4	1	1	1	1	2.5	2	.5	7	.5	-.5	-.25
38	5	9	27	2	1	5	4	8	9	28	2	7	4	10.02	.41	5.4	4	1	2	1	1	2	1.5	3	6.5	0	-3	0
38	3	10	27	2	1	4	2	9	7	24	2	5	6	9.98	.45	4.2	3	1	1	1	2	3	2	-1	6	-.5	1	-.5
38	2	11	27	2	1	1	5	5	5	18	2	4	7	9.89	.39	1.5	1	2	1	3	1	3	5	-3	6	-.5	3	-1.5
38	2	12	27	2	1	1	6	4	6	19	2	7	6.5	9.73	.41	1.6	3	2	2	4	1	1.5	5	.5	6	-.5	-.5	.25
38	2	13	27	2	1	1	7	5	4	19	2	6	9	9.67	.38	1.7	1	2	3	4	2	3	5.5	-3	6.5	0	3	0
38	5	14	27	2	1	5	2	9	7	25	2	4	4	9.91	.4	5.2	2	1	1	1	1	2	2	0	7	.5	0	0
38	5	1	25	2	1	5	5	8	7	27	2	5	4	10.04	.41	5.5	3	1	1	2	1	1	2.5	1	7.5	1	-1	-1
39	3	2	25	2	1	4	5	7	9	27	2	6	3.5	9.98	.42	4.5	3	1	2	1	1	1.5	2	2.5	6	-.5	-2.5	1.25
39	2	3	25	2	1	1	6	4	4	17	2	3	7	9.68	.39	1.6	1	1	1	4	2	1	6	-4	7	.5	4	2
39	2	4	25	2	1	1	7	3	5	18	2	4	6	9.76	.41	1.7	2	1	1	4	2	1	6	-2	7	.5	2	1
39	2	5	25	2	1	1	6	3	5	17	2	5	5.5	9.66	.38	1.6	3	1	1	3	2	1.5	6	-.5	7	.5	.5	.25
39	3	6	25	2	1	4	5	7	10	28	2	7	4	9.81	.37	4.5	2	2	1	2	1	1	1.5	3	5.5	-1	-3	3
39	2	7	25	2	1	1	5	3	5	16	2	4	6.5	9.59	.45	1.5	2	1	1	4	1	1.5	6	-2.5	7	.5	2.5	1.25
39	2	8	25	2	1	1	6	4	5	18	2	4	5.5	9.67	.48	1.6	1	1	2	2	1	2.5	5.5	-1.5	6.5	0	1.5	0
39	5	9	25	2	1	5	2	7	10	26	2	6	3	9.99	.51	5.2	3	2	1	1	1	1	1.5	3	6.5	0	-3	0
39	3	10	25	2	1	4	2	8	9	25	2	4	3	10.11	.41	4.2	2	1	1	1	1	1	1.5	1	5.5	-1	-1	1
39	2	11	25	2	1	1	6	3	5	17	2	3	5	9.77	.39	1.6	1	1	1	3	1	1	6	-2	7	.5	2	1
39	2	12	25	2	1	1	7	4	4	18	2	5	6	9.71	.36	1.7	1	2	2	3	2	2	6	-1	7	.5	1	.5
39	2	13	25	2	1	1	3	6	7	19	2	3	4	9.68	.47	1.3	1	1	1	2	1	1	3.5	-1	4.5	-2	1	-2
39	5	14	25	2	1	5	4	8	9	28	2	3	3	9.88	.39	5.4	3	1	1	1	1	1	1.5	0	6.5	0	0	0
40	5	8	27	2	1	5	5	8	8	28	2	5	4.5	9.99	.46	5.5	4	1	1	1	1	2.5	2	.5	7	.5	-.5	-.25
40	5	9	27	2	1	5	4	8	9	28	2	7	4	10.02	.41	5.4	4	1	2	1	1	2	1.5	3	6.5	0	-3	0
40	3	10	27	2	1	4	2	9	7	24	2	5	6	9.98	.45	4.2	3	1	1	1	2	3	2	-1	6	-.5	1	-.5
40	2	11	27	2	1	1	5	5	5	18	2	4	7	9.89	.39	1.5	1	2	1	3	1	3	5	-3	6	-.5	3	-1.5
40	2	12	27	2	1	1	6	4	6	19	2	7	6.5	9.73	.41	1.6	3	2	2	4	1	1.5	5	.5	6	-.5	-.5	.25
40	2	13	27	2	1	1	7	5	4	19	2	6	9	9.67	.38	1.7	1	2	3	4	2	3	5.5	-3	6.5	0	3	0
40	5	14	27	2	1	5	2	9	7	25	2	4	4	9.91	.4	5.2	2	1	1	1	1	2	2	0	7	.5	0	0
40	5	1	25	2	1	5	5	8	7	27	2	5	4	10.04	.41	5.5	3	1	1	2	1	1	2.5	1	7.5	1	-1	-1
40	3	2	25	2	1	4	5	7	9	27	2	6	3.5	9.98	.42	4.5	3	1	2	1	1	1.5	2	2.5	6	-.5	-2.5	1.25
40	2	3	25	2	1	1	6	4	4	17	2	3	7	9.68	.39	1.6	1	1	1	4	2	1	6	-4	7	.5	4	2
40	2	4	25	2	1	1	7	3	5	18	2	4	6	9.76	.41	1.7	2	1	1	4	2	1	6	-2	7	.5	2	1
40	2	5	25	2	1	1	6	3	5	17	2	5	5.5	9.66	.38	1.6	3	1	1	3	2	1.5	6	-.5	7	.5	.5	.25
40	3	6	25	2	1	4	5	7	10	28	2	7	4	9.81	.37	4.5	2	2	1	2	1	1	1.5	3	5.5	-1	-3	3
40	2	7	25	2	1	1	5	3	5	16	2	4	6.5	9.59	.45	1.5	2	1	1	4	1	1.5	6	-2.5	7	.5	2.5	1.25
41	2	8	25	2	1	1	6	4	5	18	2	4	5.5	9.67	.48	1.6	1	1	2	2	1	2.5	5.5	-1.5	6.5	0	1.5	0
41	5	9	25	2	1	5	2	7	10	26	2	6	3	9.99	.51	5.2	3	2	1	1	1	1	1.5	3	6.5	0	-3	0
41	3	10	25	2	1	4	2	8	9	25	2	4	3	10.11	.41	4.2	2	1	1	1	1	1	1.5	1	5.5	-1	-1	1
41	2	11	25	2	1	1	6	3	5	17	2	3	5	9.77	.39	1.6	1	1	1	3	1	1	6	-2	7	.5	2	1
41	3	8	24	2	1	4	6	6	8	26	2	5	4.5	10.35	.49	4.6	3	1	1	1	1	2.5	3	.5	7	.5	-.5	-.25
41	5	9	24	2	1	5	5	7	8	27	2	4	4	10.43	.39	5.5	2	1	1	2	1	1	2.5	0	7.5	1	0	0
41	5	10	24	2	1	5	4	7	8	26	2	4	4	10.46	.39	5.4	2	1	1	2	1	1	2.5	0	7.5	1	0	0
41	5	11	24	2	1	5	4	8	8	27	2	4	5	10.42	.38	5.4	2	1	1	1	2	2	2	-1	7	.5	1	.5
41	5	12	24	2	1	5	3	7	8	25	2	5	4.5	10.44	.41	5.3	2	1	2	1	1	1.5	2.5	.5	7.5	1	-.5	-.5
41	2	13	24	2	1	1	6	3	4	16	2	6	6	10.49	.41	1.6	4	1	1	1	3	3	6.5	0	7.5	1	0	0
41	3	14	24	2	1	4	6	6	6	24	2	5	5	10.31	.53	4.6	2	1	2	1	2	2	4	0	8	1.5	0	0
41	5	1	21	2	1	5	4	8	7	26	2	6	5	10.43	.41	5.4	2	2	2	2	1	2	2.5	1	7.5	1	-1	-1
41	5	2	21	2	1	5	5	7	7	26	2	8	5.5	10.47	.45	5.5	2	3	3	2	1	2.5	3	2.5	8	1.5	-2.5	-3.75
42	3	3	21	2	1	4	5	8	8	27	2	8	5	10.46	.43	4.5	3	2	3	2	1	2	2	3	6	-.5	-3	1.5
42	3	4	21	2	1	4	5	7	8	26	2	8	5.5	10.39	.38	4.5	3	3	2	2	4	2.5	2.5	2.5	6.5	0	-2.5	0
42	2	5	21	2	1	1	6	3	5	17	2	8	6	10.43	.41	1.6	4	3	1	3	2	2	6	2	7	.5	-2	-1
42	2	6	21	2	1	1	5	4	5	17	2	8	6	10.37	.33	1.5	5	2	1	3	2	2	5.5	2	6.5	0	-2	0
42	2	7	21	2	1	1	5	4	6	18	2	6	6.5	10.27	.32	1.5	4	1	1	4	1	1.5	5	-.5	6	-.5	.5	-.25
42	2	8	21	2	1	1	6	3	6	18	2	8	5	10.38	.36	1.6	2	2	1	2	2	2	5.5	3	6.5	0	-3	0
42	2	9	21	2	1	1	5	5	7	20	2	8	4.5	10.29	.31	1.5	4	3	1	1	2	2.5	4	3.5	5	-1.5	-3.5	5.25
42	2	10	21	2	1	1	6	3	5	17	2	6	6	10.27	.32	1.6	3	2	1	3	3	2	6	0	7	.5	0	0
42	2	11	21	2	1	1	6	4	5	18	2	7	7	10.31	.36	1.6	4	2	1	4	2	2	5.5	0	6.5	0	0	0
42	5	12	21	2	1	5	2	6	8	23	2	5	4.5	10.47	.37	5.2	3	1	1	1	2	1.5	3	.5	8	1.5	-.5	-.75
42	4	14	21	1	1	2	3	5	6	17	1	3	4.5	10.01	.31	2.3	1	1	1	2	1	1.5	4.5	-1.5	6.5	0	1.5	0
42	5	1	24	1	1	5	6	5	5	22	1	3	4	10.48	.43	5.6	1	1	1	2	3	1	5	-1	10	3.5	1	3.5
42	5	2	24	1	1	5	7	4	6	23	1	4	3	10.51	.39	5.7	1	2	1	1	1	1	5	1	10	3.5	-1	-3.5
42	3	3	24	1	1	4	4	5	6	20	1	3	3	10.39	.41	4.4	1	1	1	1	1	1	4.5	0	8.5	2	0	0
42	3	4	24	1	1	4	5	6	5	21	1	4	4	10.46	.38	4.5	1	2	1	1	2	1	4.5	0	8.5	2	0	0
43	3	5	24	1	1	4	6	5	7	23	1	4	3.5	10.49	.37	4.6	2	1	1	1	1	1.5	4	.5	8	1.5	-.5	-.75
43	2	6	24	1	1	1	7	2	5	16	1	3	11	10.18	.31	1.7	1	1	1	5	3	3	6.5	-8	7.5	1	8	8
43	2	7	24	1	1	1	7	1	4	14	1	3	9.5	10.09	.29	1.7	1	1	1	6	3	2.5	7.5	-6.5	8.5	2	6.5	13
43	2	8	24	1	1	1	6	2	2	12	1	4	10	10.12	.31	1.6	2	1	1	6	2	2	8	-6	9	2.5	6	15
43	2	9	24	1	1	1	8	1	5	16	1	4	11.5	9.96	.29	1.8	1	2	1	7	3	1.5	7	-7.5	8	1.5	7.5	11.25
43	2	10	24	1	1	1	8	1	3	14	1	3	12	10.01	.3	1.8	1	1	1	7	2	3	8	-9	9	2.5	9	22.5
43	2	11	24	1	1	1	7	1	2	12	1	4	6.5	10.11	.32	1.7	2	1	1	3	1	2.5	8.5	-2.5	9.5	3	2.5	7.5
43	2	12	24	1	1	1	8	1	2	13	1	4	8.5	9.98	.28	1.8	1	2	1	5	1	2.5	8.5	-4.5	9.5	3	4.5	13.5
43	2	13	24	1	1	1	7	2	2	13	1	4	9.5	10.51	.41	1.7	1	2	1	4	2	3.5	8	-5.5	9	2.5	5.5	13.75
43	4	14	24	1	1	2	4	1	1	9	1	3	12	10.25	.36	2.4	1	1	1	6	3	3	9	-9	11	4.5	9	40.5
43	3	1	24	1	1	4	3	5	7	20	1	4	3.5	10.29	.37	4.3	3	1	1	1	1	1.5	4	.5	8	1.5	-.5	-.75
43	2	2	24	1	1	1	7	4	4	17	1	6	9.5	10.01	.37	1.7	3	2	1	4	2	3.5	6	-3.5	7	.5	3.5	1.75
43	3	3	24	1	1	4	5	6	7	23	1	7	5	10.39	.36	4.5	3	3	1	2	1	2	3.5	2	7.5	1	-2	-2
44	4	4	24	1	1	2	4	3	4	14	1	4	3	9.98	.31	2.4	2	1	1	1	1	1	6.5	1	8.5	2	-1	-2
44	1	5	24	1	1	3	4	6	6	20	1	4	6	10.46	.31	3.4	3	2	1	4	1	1	4	-2	7	.5	2	1
44	2	6	24	1	1	1	6	3	5	16	1	7	6	10.07	.29	1.6	2	2	1	3	2	1	6	1	7	.5	-1	-.5
44	2	7	24	1	1	1	4	4	4	14	1	6	8.5	10.03	.34	1.4	3	1	2	4	2	2.5	6	-2.5	7	.5	2.5	1.25
44	2	8	24	1	1	1	7	2	5	16	1	7	9	9.89	.33	1.7	4	2	1	5	1	3	6.5	-2	7.5	1	2	2
44	2	9	24	1	1	1	6	3	6	17	1	6	5	10.06	.29	1.6	3	1	2	2	2	1	5.5	1	6.5	0	-1	0
44	5	10	24	1	1	5	4	8	7	25	1	4	4.5	10.41	.41	5.4	4	1	2	2	1	1.5	2.5	-.5	7.5	1	.5	.5
44	2	1	21	1	2	1	7	6	5	20	2	11	9	9.46	.28	1.7	4	3	4	3	3	3	4.5	2	5.5	-1	-2	2
44	2	2	21	1	2	1	4	8	6	20	2	11	8.5	9.5	.19	1.4	6	3	4	3	1	3.5	3	2.5	4	-2.5	-2.5	6.25
44	3	3	21	1	2	4	6	5	7	23	2	14	7	9.38	.25	4.6	5	4	5	2	1	3	4	7	8	1.5	-7	-10.5
44	3	4	21	1	2	4	6	1	1	13	2	11	5	9.48	.12	4.6	1	3	5	1	3	3	9	6	13	6.5	-6	-39
44	1	5	21	1	2	3	7	1	1	13	2	12	4.5	9.33	.11	3.7	2	3	4	1	1	2.5	9	7.5	12	5.5	-7.5	-41.25
44	5	6	21	1	2	5	6	6	6	24	2	10	3	9.58	.31	5.6	5	3	4	1	2	1	4	7	9	2.5	-7	-17.5
44	5	7	21	1	2	5	4	6	5	21	2	13	4	9.51	.32	5.4	5	3	5	1	2	2	4.5	9	9.5	3	-9	-27
45	2	1	21	1	2	1	7	6	5	20	2	11	9	9.46	.28	1.7	4	3	4	3	3	3	4.5	2	5.5	-1	-2	2
45	2	2	21	1	2	1	4	8	6	20	2	11	8.5	9.5	.19	1.4	6	3	4	3	1	3.5	3	2.5	4	-2.5	-2.5	6.25
45	3	3	21	1	2	4	6	5	7	23	2	14	7	9.38	.25	4.6	5	4	5	2	1	3	4	7	8	1.5	-7	-10.5
45	3	4	21	1	2	4	6	1	1	13	2	11	5	9.48	.12	4.6	1	3	5	1	3	3	9	6	13	6.5	-6	-39
45	1	5	21	1	2	3	7	1	1	13	2	12	4.5	9.33	.11	3.7	2	3	4	1	1	2.5	9	7.5	12	5.5	-7.5	-41.25
45	5	6	21	1	2	5	6	6	6	24	2	10	3	9.58	.31	5.6	5	3	4	1	2	1	4	7	9	2.5	-7	-17.5
45	5	7	21	1	2	5	4	6	5	21	2	13	4	9.51	.32	5.4	5	3	5	1	2	2	4.5	9	9.5	3	-9	-27
45	3	8	21	1	2	4	5	5	7	22	2	13	4.5	9.5	.29	4.5	5	3	5	1	2	2.5	4	8.5	8	1.5	-8.5	-12.75
45	5	9	21	1	2	5	5	5	5	21	2	10	4	9.52	.32	5.5	4	2	4	1	3	2	5	6	10	3.5	-6	-21
45	2	10	21	1	2	1	6	6	6	20	2	10	9.5	9.43	.12	1.6	5	2	3	3	3	3.5	4	.5	5	-1.5	-.5	.75
45	5	11	21	1	2	5	6	6	6	24	2	11	5	9.56	.33	5.6	4	3	4	1	1	3	4	6	9	2.5	-6	-15
45	5	12	21	1	2	5	7	6	6	25	2	12	7.5	9.54	.29	5.7	3	4	5	2	2	3.5	4	4.5	9	2.5	-4.5	-11.25
45	2	13	21	1	2	1	4	4	4	14	2	10	7.5	9.61	.3	1.4	4	3	3	2	2	3.5	6	2.5	7	.5	-2.5	-1.25
45	3	14	21	1	2	4	5	5	5	20	2	11	4.5	9.6	.31	4.5	4	3	4	1	2	2.5	5	6.5	9	2.5	-6.5	-16.25
46	2	1	21	1	2	1	5	3	4	14	1	8	11	9.28	.15	1.5	2	4	2	5	3	2	6.5	-3	7.5	1	3	3
46	2	2	21	1	2	1	4	3	4	13	1	6	10	9.31	.2	1.4	2	2	2	4	4	2	6.5	-4	7.5	1	4	4
46	2	3	21	1	2	1	4	7	3	16	1	7	10	9.38	.19	1.4	4	3	2	4	3	3	5	-3	6	-.5	3	-1.5
46	2	4	21	1	2	1	2	3	3	10	1	7	10	9.41	.2	1.2	2	3	2	4	2	3	7	-3	8	1.5	3	4.5
46	3	5	21	1	2	4	5	7	4	21	1	11	9	9.52	.31	4.5	3	4	4	4	2	3	4.5	2	8.5	2	-2	-4
46	3	6	21	1	2	4	3	8	4	20	1	7	10	9.54	.32	4.3	3	4	2	4	1	3	4	-3	8	1.5	3	4.5
46	3	7	21	1	2	4	4	6	3	18	1	9	9	9.56	.33	4.4	3	4	2	4	3	3	5.5	0	9.5	3	0	0
46	5	8	21	1	2	5	4	6	3	19	1	10	10	9.61	.36	5.4	3	4	3	4	3	3	5.5	0	10.5	4	0	0
46	2	9	21	1	2	1	7	3	2	14	1	10	9.5	9.41	.22	1.7	3	4	3	4	3	2.5	7.5	.5	8.5	2	-.5	-1
46	3	10	21	1	2	4	7	4	4	20	1	12	11.5	9.43	.19	4.7	4	5	3	5	3	3.5	6	.5	10	3.5	-.5	-1.75
46	2	11	21	1	2	1	4	5	4	15	1	9	10	9.38	.23	1.4	3	4	2	4	3	3	5.5	-1	6.5	0	1	0
46	2	12	21	1	2	1	6	5	5	18	1	11	12.5	9.33	.19	1.6	3	5	3	5	2	3.5	5	-1.5	6	-.5	1.5	-.75
46	2	13	21	1	2	1	8	2	2	14	1	8	11	9.38	.2	1.8	3	3	2	5	2	2	8	-3	9	2.5	3	7.5
46	2	14	21	1	2	1	8	2	2	14	1	7	11	9.32	.18	1.8	2	3	2	5	3	3	8	-4	9	2.5	4	10
47	2	1	25	1	2	1	2	8	8	20	2	12	6.5	9.47	.27	1.2	5	4	4	2	1	3.5	2	5.5	3	-3.5	-5.5	19.25
47	3	2	25	1	2	4	5	8	7	25	2	12	7	9.53	.31	4.5	4	3	5	2	1	3	2.5	5	6.5	0	-5	0
47	3	3	25	1	2	4	3	8	5	21	2	10	5.5	9.58	.33	4.3	4	3	4	1	1	3.5	3.5	4.5	7.5	1	-4.5	-4.5
47	3	4	25	1	2	4	5	5	5	20	2	11	6.5	9.57	.31	4.5	4	3	4	1	2	3.5	5	4.5	9	2.5	-4.5	-11.25
47	3	5	25	1	2	4	8	5	6	24	2	11	6.5	9.56	.33	4.8	4	3	4	1	2	3.5	4.5	4.5	8.5	2	-4.5	-9
47	3	6	25	1	2	4	5	5	5	20	2	11	5.5	9.57	.32	4.5	4	3	4	1	2	3.5	5	5.5	9	2.5	-5.5	-13.75
47	2	7	25	1	2	1	3	5	5	15	2	9	7.5	9.42	.29	1.3	2	3	4	1	3	3.5	5	1.5	6	-.5	-1.5	.75
47	2	8	25	1	2	1	3	2	2	9	2	12	6.5	9.46	.23	1.3	4	4	4	1	4	3.5	8	5.5	9	2.5	-5.5	-13.75
47	3	9	25	1	2	4	8	5	5	23	2	11	5.5	9.58	.32	4.8	4	3	4	1	3	3.5	5	5.5	9	2.5	-5.5	-13.75
47	3	10	25	1	2	4	8	5	5	23	2	13	5.5	9.61	.34	4.8	5	4	4	1	2	3.5	5	7.5	9	2.5	-7.5	-18.75
47	3	11	25	1	2	4	5	5	5	20	2	12	5.5	9.59	.34	4.5	4	4	4	1	1	3.5	5	6.5	9	2.5	-6.5	-16.25
47	3	12	25	1	2	4	5	5	5	20	2	12	5.5	9.58	.32	4.5	4	4	4	1	3	3.5	5	6.5	9	2.5	-6.5	-16.25
47	2	13	25	1	2	1	5	5	2	14	2	12	5.5	9.42	.21	1.5	3	4	4	1	4	3.5	6.5	6.5	7.5	1	-6.5	-6.5
47	3	14	25	1	2	4	6	5	5	21	2	12	5.5	9.61	.34	4.6	4	4	4	1	1	3.5	5	6.5	9	2.5	-6.5	-16.25
48	2	1	26	1	2	1	7	7	7	23	2	10	12	10.17	.41	1.7	5	4	4	4	2	4	3	-2	4	-2.5	2	-5
48	4	2	26	1	2	2	7	6	9	25	2	12	12	10.08	.36	2.7	4	4	4	4	1	4	2.5	0	4.5	-2	0	0
48	1	3	26	1	2	3	10	1	1	16	2	12	12	10.13	.39	4	1	4	4	4	2	4	9	0	12	5.5	0	0
48	3	4	26	1	2	4	10	10	6	31	2	12	12	10.11	.37	5	4	4	4	4	1	4	2	0	6	-.5	0	0
48	3	5	26	1	2	4	10	10	10	35	2	12	12	10.12	.41	5	6	4	4	4	1	4	0	0	4	-2.5	0	0
48	3	6	26	1	2	4	9	9	8	31	2	12	14.5	10.08	.39	4.9	3	4	5	5	1	3.5	1.5	-2.5	5.5	-1	2.5	-2.5
48	2	7	26	1	2	1	10	10	10	32	2	12	11	9.89	.33	2	4	4	4	3	1	4	0	1	1	-5.5	-1	5.5
48	2	8	26	1	2	1	10	10	10	32	2	12	12	9.91	.32	2	4	4	4	4	1	4	0	0	1	-5.5	0	0
48	4	9	26	1	2	2	10	8	8	29	2	12	11	9.87	.31	3	4	4	4	3	1	4	2	1	4	-2.5	-1	2.5
48	2	10	26	1	2	1	9	9	8	28	2	12	13.5	9.79	.3	1.9	5	4	5	4	1	4.5	1.5	-1.5	2.5	-4	1.5	-6
48	2	11	26	1	2	1	8	8	7	25	2	13	14.5	9.57	.29	1.8	2	5	6	5	1	4.5	2.5	-1.5	3.5	-3	1.5	-4.5
48	2	12	26	1	2	1	8	9	8	27	2	10	14	9.62	.3	1.8	3	4	5	4	1	5	1.5	-4	2.5	-4	4	-16
48	2	13	26	1	2	1	8	8	7	25	2	9	13	9.81	.33	1.8	1	3	5	4	1	4	2.5	-4	3.5	-3	4	-12
48	2	14	26	1	2	1	9	7	8	26	2	12	10	9.58	.28	1.9	4	4	4	2	1	4	2.5	2	3.5	-3	-2	6
49	2	1	28	1	2	1	4	4	7	17	2	8	13	9.66	.23	1.4	3	3	2	5	2	3	4.5	-5	5.5	-1	5	-5
49	2	2	28	1	2	1	5	7	5	19	2	10	10.5	9.64	.24	1.5	4	3	3	3	2	3.5	4	-.5	5	-1.5	.5	-.75
49	2	3	28	1	2	1	3	7	7	19	2	9	8.5	9.71	.25	1.3	3	2	4	3	1	2.5	3	.5	4	-2.5	-.5	1.25
49	3	4	28	1	2	4	3	7	7	22	2	9	9	9.63	.21	4.3	3	3	3	3	1	3	3	0	7	.5	0	0
49	3	5	28	1	2	4	5	5	3	18	2	12	5	9.73	.24	4.5	4	4	4	1	2	1	6	7	10	3.5	-7	-24.5
49	4	6	28	1	2	2	7	9	9	28	2	3	3	9.58	.19	2.7	3	1	1	1	1	1	1	0	3	-3.5	0	0
49	1	7	28	1	2	3	5	6	8	23	2	9	9	9.67	.28	3.5	3	3	3	3	1	3	3	0	6	-.5	0	0
49	3	8	28	1	2	4	8	6	8	27	2	9	9	9.83	.34	4.8	3	3	3	3	2	3	3	0	7	.5	0	0
49	2	9	28	1	2	1	4	8	10	24	2	9	9	9.57	.22	1.4	3	3	3	3	2	3	1	0	2	-4.5	0	0
49	2	10	28	1	2	1	2	9	7	20	2	9	9	9.63	.26	1.2	3	3	3	3	1	3	2	0	3	-3.5	0	0
49	5	11	28	1	2	5	5	8	8	27	2	9	9	9.93	.32	5.5	3	3	3	3	1	3	2	0	7	.5	0	0
49	3	12	28	1	2	4	5	5	7	22	2	8	9	9.89	.3	4.5	2	3	3	3	1	3	4	-1	8	1.5	1	1.5
49	4	13	28	1	2	2	3	9	8	23	2	9	9	9.56	.27	2.3	3	3	3	3	1	3	1.5	0	3.5	-3	0	0
49	5	14	28	1	2	5	2	7	9	24	2	8	10.5	9.86	.34	5.2	3	3	2	4	1	3.5	2	-2.5	7	.5	2.5	1.25
50	2	1	27	1	2	1	7	7	4	20	1	7	15	9.45	.27	1.7	1	2	2	6	4	5	4.5	-8	5.5	-1	8	-8
50	2	2	27	1	2	1	5	5	3	15	1	9	12	9.43	.26	1.5	3	3	3	5	4	4	6	-3	7	.5	3	1.5
50	2	3	27	1	2	1	1	1	1	5	1	7	10	9.58	.28	1.1	1	3	3	4	5	5	9	-3	10	3.5	3	10.5
50	2	4	27	1	2	1	2	2	3	9	1	14	14.5	9.61	.29	1.2	3	6	5	5	4	6.5	7.5	-.5	8.5	2	.5	1
50	3	5	27	1	2	4	1	1	1	8	1	15	8	9.8	.33	4.1	5	5	5	2	3	5	9	7	13	6.5	-7	-45.5
50	3	6	27	1	2	4	1	1	1	8	1	15	11	9.79	.32	4.1	5	5	5	3	4	5	9	4	13	6.5	-4	-26
50	2	7	27	1	2	1	1	1	1	5	1	15	11	9.57	.29	1.1	5	5	5	5	4	5	9	4	10	3.5	-4	-14
50	2	8	27	1	2	1	2	1	2	7	1	15	14.5	9.61	.26	1.2	2	5	4	6	3	5.5	8.5	.5	9.5	3	-.5	-1.5
50	2	9	27	1	2	1	4	5	3	14	1	13	15.5	9.47	.21	1.4	3	5	5	7	3	5.5	6	-2.5	7	.5	2.5	1.25
50	2	10	27	1	2	1	5	3	4	14	1	17	14.5	9.48	.24	1.5	6	6	5	6	4	6.5	6.5	2.5	7.5	1	-2.5	-2.5
50	2	11	27	1	2	1	5	4	5	16	1	14	11.5	9.43	.21	1.5	3	6	5	3	3	5.5	5.5	2.5	6.5	0	-2.5	0
50	2	12	27	1	2	1	6	5	4	17	1	14	11.5	9.44	.22	1.6	3	5	5	4	3	5.5	5.5	2.5	6.5	0	-2.5	0
50	2	13	27	1	2	1	7	6	5	20	1	12	11.5	9.45	.2	1.7	3	5	4	5	2	4.5	4.5	.5	5.5	-1	-.5	.5
50	2	14	27	1	2	1	7	7	6	22	1	11	8	9.47	.21	1.7	2	4	5	2	1	4	3.5	3	4.5	-2	-3	6
51	2	1	17	1	2	1	5	6	5	18	2	9	5	9.57	.29	1.5	4	2	3	2	2	2	4.5	4	5.5	-1	-4	4
51	2	2	17	1	2	1	6	8	6	22	2	12	5.5	9.61	.28	1.6	5	4	3	2	1	2.5	3	6.5	4	-2.5	-6.5	16.25
51	4	3	17	1	2	2	4	2	2	11	2	11	8.5	9.57	.29	2.4	1	3	4	3	3	3.5	8	2.5	10	3.5	-2.5	-8.75
51	3	4	17	1	2	4	7	4	10	26	2	12	6	9.89	.34	4.7	5	4	3	2	1	3	3	6	7	.5	-6	-3
51	1	5	17	1	2	3	8	5	8	25	2	10	7	9.88	.31	3.8	4	3	3	2	2	3	3.5	3	6.5	0	-3	0
51	1	6	17	1	2	3	9	5	2	20	2	10	5	9.87	.32	3.9	2	3	3	2	3	2	6.5	5	9.5	3	-5	-15
51	3	7	17	1	2	4	8	2	1	16	2	10	5.5	9.91	.32	4.8	1	3	3	2	3	2.5	8.5	4.5	12.5	6	-4.5	-27
51	1	8	17	1	2	3	8	8	2	22	2	7	5.5	9.88	.35	3.8	2	3	2	2	2	2.5	5	1.5	8	1.5	-1.5	-2.25
51	5	9	17	1	2	5	9	8	8	31	2	10	6	10.01	.38	5.9	4	3	3	1	1	3	2	4	7	.5	-4	-2
51	2	10	17	1	2	1	9	8	7	26	2	14	8	9.67	.31	1.9	5	4	5	2	2	4	2.5	6	3.5	-3	-6	18
51	3	11	17	1	2	4	8	8	6	27	2	10	6.5	9.97	.38	4.8	4	3	3	2	1	3.5	3	3.5	7	.5	-3.5	-1.75
51	3	12	17	1	2	4	8	7	5	25	2	8	5	9.86	.35	4.8	2	3	3	2	1	2	4	3	8	1.5	-3	-4.5
51	3	13	17	1	2	4	8	8	7	28	2	10	5	9.78	.36	4.8	4	3	3	2	1	2	2.5	5	6.5	0	-5	0
51	3	14	17	1	2	4	7	6	8	26	2	10	5.5	9.84	.31	4.7	4	3	3	1	1	3.5	3	4.5	7	.5	-4.5	-2.25
52	2	1	21	1	2	1	7	6	5	20	1	11	9	9.85	.26	1.7	2	3	4	3	2	3	4.5	2	5.5	-1	-2	2
52	2	2	21	1	2	1	4	8	6	20	1	11	8.5	10.07	.28	1.4	4	3	4	3	2	3.5	3	2.5	4	-2.5	-2.5	6.25
52	3	3	21	1	2	4	6	5	7	23	1	14	7	10.18	.3	4.6	5	4	5	2	2	3	4	7	8	1.5	-7	-10.5
52	3	4	21	1	2	4	6	1	1	13	1	13	5	10.26	.31	4.6	2	3	5	1	3	3	9	8	13	6.5	-8	-52
52	1	5	21	1	2	3	7	1	1	13	1	12	4.5	10.25	.29	3.7	3	3	4	1	3	2.5	9	7.5	12	5.5	-7.5	-41.25
52	5	6	21	1	2	5	6	6	6	24	1	12	3	10.2	.35	5.6	5	3	4	1	1	1	4	9	9	2.5	-9	-22.5
52	5	7	21	1	2	5	4	6	5	21	1	13	4	10.19	.36	5.4	5	3	5	1	3	2	4.5	9	9.5	3	-9	-27
52	3	8	21	1	2	4	5	5	7	22	1	13	4.5	10.22	.31	4.5	5	3	5	1	1	2.5	4	8.5	8	1.5	-8.5	-12.75
52	5	9	21	1	2	5	5	5	5	21	1	10	4	10.23	.33	5.5	4	2	4	1	1	2	5	6	10	3.5	-6	-21
52	2	10	21	1	2	1	6	6	6	20	1	10	9.5	9.96	.24	1.6	5	2	3	3	3	3.5	4	.5	5	-1.5	-.5	.75
52	5	11	21	1	2	5	6	6	6	24	1	11	5	10.25	.34	5.6	4	3	4	1	1	3	4	6	9	2.5	-6	-15
52	5	12	21	1	2	5	7	6	6	25	1	12	7.5	10.24	.32	5.7	3	4	5	2	2	3.5	4	4.5	9	2.5	-4.5	-11.25
52	2	13	21	1	2	1	4	4	4	14	1	10	7.5	9.89	.28	1.4	4	3	3	2	2	3.5	6	2.5	7	.5	-2.5	-1.25
52	3	14	21	1	2	4	5	5	5	20	1	11	4.5	9.97	.29	4.5	4	3	4	1	1	2.5	5	6.5	9	2.5	-6.5	-16.25
53	2	1	25	1	2	1	2	8	8	20	1	14	6.5	9.81	.29	1.2	6	4	4	2	1	3.5	2	7.5	3	-3.5	-7.5	26.25
53	3	2	25	1	2	4	4	8	7	24	1	12	6.5	10.28	.34	4.4	4	3	5	2	2	2.5	2.5	5.5	6.5	0	-5.5	0
53	3	3	25	1	2	4	2	8	5	20	1	11	5.5	10.18	.29	4.2	4	3	4	1	1	3.5	3.5	5.5	7.5	1	-5.5	-5.5
53	3	4	25	1	2	4	5	5	5	20	1	11	7.5	10.37	.31	4.5	4	3	4	2	2	3.5	5	3.5	9	2.5	-3.5	-8.75
53	3	5	25	1	2	4	7	5	6	23	1	12	5.5	10.29	.33	4.7	5	3	4	1	1	3.5	4.5	6.5	8.5	2	-6.5	-13
53	3	6	25	1	2	4	5	5	5	20	1	11	5	10.34	.35	4.5	4	3	4	1	1	3	5	6	9	2.5	-6	-15
53	2	7	25	1	2	1	3	5	5	15	1	9	7.5	10.06	.34	1.3	3	3	3	1	3	3.5	5	1.5	6	-.5	-1.5	.75
53	2	8	25	1	2	1	3	2	2	9	1	12	6	10.02	.31	1.3	4	4	4	1	2	3	8	6	9	2.5	-6	-15
53	3	9	25	1	2	4	6	6	5	22	1	12	5.5	10.36	.33	4.6	5	3	4	1	1	3.5	4.5	6.5	8.5	2	-6.5	-13
53	3	10	25	1	2	4	8	5	5	23	1	11	6.5	10.38	.31	4.8	3	4	4	2	1	3.5	5	4.5	9	2.5	-4.5	-11.25
53	3	11	25	1	2	4	5	5	4	19	1	10	5	10.27	.36	4.5	2	4	4	1	1	3	5.5	5	9.5	3	-5	-15
53	3	12	25	1	2	4	6	5	5	21	1	13	5.5	10.31	.3	4.6	4	4	5	1	1	3.5	5	7.5	9	2.5	-7.5	-18.75
53	2	13	25	1	2	1	5	5	2	14	1	12	5.5	9.87	.31	1.5	4	4	4	1	1	3.5	6.5	6.5	7.5	1	-6.5	-6.5
53	3	14	25	1	2	4	6	5	5	21	1	12	6.5	10.28	.32	4.6	4	4	4	1	2	3.5	5	5.5	9	2.5	-5.5	-13.75
54	3	1	25	1	1	4	4	7	6	22	2	7	4.5	10.39	.32	4.4	3	3	1	1	1	2.5	3.5	2.5	7.5	1	-2.5	-2.5
54	3	2	25	1	1	4	5	6	7	23	2	3	3.5	10.36	.37	4.5	1	1	1	1	1	1.5	3.5	-.5	7.5	1	.5	.5
54	5	3	25	1	1	5	4	6	7	23	2	8	8.5	10.41	.39	5.4	3	3	2	2	4	2.5	3.5	-.5	8.5	2	.5	1
54	5	4	25	1	1	5	4	7	7	24	2	9	8	10.37	.41	5.4	3	4	2	2	4	2	3	1	8	1.5	-1	-1.5
54	2	5	25	1	1	1	6	4	4	16	2	6	10.5	10.09	.25	1.6	4	1	1	3	5	2.5	6	-4.5	7	.5	4.5	2.25
54	2	6	25	1	1	1	7	3	3	15	2	7	8	10.03	.27	1.7	1	1	3	3	3	3	7	-1	8	1.5	1	1.5
54	5	7	25	1	1	5	4	7	8	25	2	7	4	10.26	.31	5.4	4	4	1	1	1	1	2.5	3	7.5	1	-3	-3
54	2	8	25	1	1	1	6	4	4	16	2	5	9.5	10.08	.28	1.6	3	1	1	3	4	2.5	6	-4.5	7	.5	4.5	2.25
54	2	9	25	1	1	1	6	2	5	15	2	6	8.5	10.06	.31	1.6	2	1	3	3	3	2.5	6.5	-2.5	7.5	1	2.5	2.5
54	5	10	25	1	1	5	4	7	8	25	2	6	3	10.01	.34	5.4	1	4	1	1	1	1	2.5	3	7.5	1	-3	-3
54	2	11	25	1	1	1	7	2	6	17	2	6	10.5	10.03	.29	1.7	3	2	1	4	3	3.5	6	-4.5	7	.5	4.5	2.25
54	2	12	25	1	1	1	6	4	3	15	2	6	10.5	9.98	.36	1.6	4	1	1	3	4	3.5	6.5	-4.5	7.5	1	4.5	4.5
54	3	13	25	1	1	4	3	7	8	23	2	5	3.5	10.46	.39	4.3	1	3	1	1	1	1.5	2.5	1.5	6.5	0	-1.5	0
54	2	14	25	1	1	1	5	4	6	17	2	4	8	10.08	.33	1.5	2	1	1	3	3	2	5	-4	6	-.5	4	-2
55	2	1	21	1	1	1	5	5	4	16	1	5	3	10.47	.38	1.5	3	1	1	1	1	1	5.5	2	6.5	0	-2	0
55	2	2	21	1	1	1	6	3	5	16	1	6	8.5	10.31	.36	1.6	4	1	1	3	3	2.5	6	-2.5	7	.5	2.5	1.25
55	2	3	21	1	1	1	6	4	5	17	1	6	3	10.18	.34	1.6	3	1	2	1	1	1	5.5	3	6.5	0	-3	0
55	2	4	21	1	1	1	7	3	4	16	1	6	8.5	10.25	.37	1.7	4	1	1	4	3	1.5	6.5	-2.5	7.5	1	2.5	2.5
55	2	5	21	1	1	1	6	4	5	17	1	7	10	10.39	.35	1.6	4	1	2	5	3	2	5.5	-3	6.5	0	3	0
55	2	6	21	1	1	1	5	6	6	19	1	5	4	10.07	.31	1.5	3	1	1	2	1	1	4	1	5	-1.5	-1	1.5
55	2	7	21	1	1	1	5	4	6	17	1	6	6.5	10.14	.28	1.5	4	1	1	4	1	1.5	5	-.5	6	-.5	.5	-.25
55	2	8	21	1	1	1	6	3	5	16	1	6	5.5	9.97	.31	1.6	3	1	2	1	2	2.5	6	.5	7	.5	-.5	-.25
55	2	9	21	1	1	1	7	3	4	16	1	4	6.5	10.08	.35	1.7	2	1	1	2	2	2.5	6.5	-2.5	7.5	1	2.5	2.5
55	2	10	21	1	1	1	7	4	4	17	1	3	3.5	10.11	.32	1.7	1	1	1	1	1	1.5	6	-.5	7	.5	.5	.25
55	2	11	21	1	1	1	6	4	5	17	1	5	8.5	10.29	.27	1.6	3	1	1	3	3	2.5	5.5	-3.5	6.5	0	3.5	0
55	2	12	21	1	1	1	5	5	5	17	1	7	6	10.08	.29	1.5	4	1	2	2	2	2	5	1	6	-.5	-1	.5
55	2	13	21	1	1	1	6	3	6	17	1	4	3	10.46	.33	1.6	2	1	2	1	1	1	5.5	1	6.5	0	-1	0
55	4	14	21	1	1	2	3	5	6	17	1	3	4.5	10.01	.31	2.3	1	1	1	2	1	1.5	4.5	-1.5	6.5	0	1.5	0
56	5	1	24	1	1	5	6	5	5	22	1	3	4	10.48	.43	5.6	1	1	1	2	3	1	5	-1	10	3.5	1	3.5
56	5	2	24	1	1	5	7	4	6	23	1	4	3	10.51	.39	5.7	1	2	1	1	1	1	5	1	10	3.5	-1	-3.5
56	3	3	24	1	1	4	4	5	6	20	1	3	3	10.39	.41	4.4	1	1	1	1	1	1	4.5	0	8.5	2	0	0
56	3	4	24	1	1	4	5	6	5	21	1	4	4	10.46	.38	4.5	1	2	1	1	2	1	4.5	0	8.5	2	0	0
56	3	5	24	1	1	4	6	5	7	23	1	4	3.5	10.49	.37	4.6	2	1	1	1	1	1.5	4	.5	8	1.5	-.5	-.75
56	2	6	24	1	1	1	7	2	5	16	1	3	11	10.18	.31	1.7	1	1	1	5	3	3	6.5	-8	7.5	1	8	8
56	2	7	24	1	1	1	7	1	4	14	1	3	9.5	10.09	.29	1.7	1	1	1	6	3	2.5	7.5	-6.5	8.5	2	6.5	13
56	2	8	24	1	1	1	6	2	2	12	1	4	10	10.12	.31	1.6	2	1	1	6	2	2	8	-6	9	2.5	6	15
56	2	9	24	1	1	1	8	1	5	16	1	4	11.5	9.96	.29	1.8	1	2	1	7	3	1.5	7	-7.5	8	1.5	7.5	11.25
56	2	10	24	1	1	1	8	1	3	14	1	3	12	10.01	.3	1.8	1	1	1	7	2	3	8	-9	9	2.5	9	22.5
56	2	11	24	1	1	1	7	1	2	12	1	4	6.5	10.11	.32	1.7	2	1	1	3	1	2.5	8.5	-2.5	9.5	3	2.5	7.5
56	2	12	24	1	1	1	8	1	2	13	1	4	8.5	9.98	.28	1.8	1	2	1	5	1	2.5	8.5	-4.5	9.5	3	4.5	13.5
56	2	13	24	1	1	1	7	2	2	13	1	4	9.5	10.51	.41	1.7	1	2	1	4	2	3.5	8	-5.5	9	2.5	5.5	13.75
56	4	14	24	1	1	2	4	1	1	9	1	3	12	10.25	.36	2.4	1	1	1	6	3	3	9	-9	11	4.5	9	40.5
57	3	1	24	1	1	4	3	5	7	20	1	4	3.5	10.29	.37	4.3	3	1	1	1	1	1.5	4	.5	8	1.5	-.5	-.75
57	2	2	24	1	1	1	7	4	4	17	1	6	9.5	10.01	.37	1.7	3	2	1	4	2	3.5	6	-3.5	7	.5	3.5	1.75
57	3	3	24	1	1	4	5	6	7	23	1	7	5	10.39	.36	4.5	3	3	1	2	1	2	3.5	2	7.5	1	-2	-2
57	4	4	24	1	1	2	4	3	4	14	1	4	3	9.98	.31	2.4	2	1	1	1	1	1	6.5	1	8.5	2	-1	-2
57	1	5	24	1	1	3	4	6	6	20	1	4	6	10.46	.31	3.4	3	2	1	4	1	1	4	-2	7	.5	2	1
57	2	6	24	1	1	1	6	3	5	16	1	7	6	10.07	.29	1.6	2	2	1	3	2	1	6	1	7	.5	-1	-.5
57	2	7	24	1	1	1	4	4	4	14	1	6	8.5	10.03	.34	1.4	3	1	2	4	2	2.5	6	-2.5	7	.5	2.5	1.25
57	2	8	24	1	1	1	7	2	5	16	1	7	9	9.89	.33	1.7	4	2	1	5	1	3	6.5	-2	7.5	1	2	2
57	2	9	24	1	1	1	6	3	6	17	1	6	5	10.06	.29	1.6	3	1	2	2	2	1	5.5	1	6.5	0	-1	0
57	5	10	24	1	1	5	4	8	7	25	1	4	4.5	10.41	.41	5.4	4	1	2	2	1	1.5	2.5	-.5	7.5	1	.5	.5
57	5	11	24	1	1	5	3	7	7	23	1	3	3	10.39	.4	5.3	1	1	1	1	1	1	3	0	8	1.5	0	0
57	5	12	24	1	1	5	2	8	7	23	1	3	4	10.39	.39	5.2	3	1	1	2	1	1	2.5	-1	7.5	1	1	1
57	4	13	24	1	1	2	5	2	4	14	1	6	10	10.46	.38	2.5	1	1	1	5	2	3	7	-4	9	2.5	4	10
57	2	14	24	1	1	1	6	4	5	17	1	6	7.5	10.05	.33	1.6	4	1	1	4	1	2.5	5.5	-1.5	6.5	0	1.5	0
58	2	1	24	1	1	1	6	4	5	17	1	7	5.5	9.82	.36	1.6	4	2	1	2	3	1.5	5.5	1.5	6.5	0	-1.5	0
58	3	2	24	1	1	4	6	7	7	25	1	6	4	10.05	.35	4.6	4	1	1	1	1	2	3	2	7	.5	-2	-1
58	5	3	24	1	1	5	3	8	8	25	1	5	3.5	10.04	.41	5.3	3	1	1	1	1	1.5	2	1.5	7	.5	-1.5	-.75
58	5	4	24	1	1	5	3	7	8	24	1	5	5.5	9.98	.39	5.3	3	1	1	1	2	2.5	2.5	-.5	7.5	1	.5	.5
58	3	5	24	1	1	4	4	7	7	23	1	4	4	10.02	.41	4.4	2	1	1	1	1	2	3	0	7	.5	0	0
58	3	6	24	1	1	4	4	6	6	21	1	3	7	9.97	.46	4.4	1	1	1	3	2	2	4	-4	8	1.5	4	6
58	2	7	24	1	1	1	6	5	4	17	1	4	6.5	9.83	.41	1.6	1	1	2	3	3	1.5	5.5	-2.5	6.5	0	2.5	0
58	2	8	24	1	1	1	7	5	4	18	1	3	6.5	9.79	.42	1.7	1	1	1	4	2	1.5	5.5	-3.5	6.5	0	3.5	0
58	2	9	24	1	1	1	7	3	5	17	1	4	7	9.69	.39	1.7	1	1	2	3	2	2	6	-3	7	.5	3	1.5
58	2	10	24	1	1	1	6	4	6	18	1	3	9.5	9.81	.42	1.6	1	1	1	4	3	2.5	5	-6.5	6	-.5	6.5	-3.25
58	2	11	24	1	1	1	5	5	5	17	1	4	5.5	9.84	.39	1.5	2	1	1	3	2	1.5	5	-1.5	6	-.5	1.5	-.75
58	2	12	24	1	1	1	6	5	5	18	1	3	4.5	9.79	.38	1.6	1	1	1	2	1	1.5	5	-1.5	6	-.5	1.5	-.75
58	2	13	24	1	1	1	6	4	4	16	1	5	6	9.76	.41	1.6	2	2	1	3	1	2	6	-1	7	.5	1	.5
58	4	14	24	1	1	2	7	2	3	15	1	5	5	9.83	.39	2.7	2	2	1	2	3	2	7.5	0	9.5	3	0	0
59	5	1	24	1	1	5	6	5	5	22	1	3	4	10.12	.49	5.6	1	1	1	2	1	1	5	-1	10	3.5	1	3.5
59	5	2	24	1	1	5	7	4	6	23	1	4	3	10.08	.53	5.7	1	2	1	1	1	1	5	1	10	3.5	-1	-3.5
59	3	3	24	1	1	4	4	5	6	20	1	3	3	10.01	.48	4.4	1	1	1	1	1	1	4.5	0	8.5	2	0	0
59	3	4	24	1	1	4	5	6	5	21	1	4	4	10.06	.42	4.5	1	2	1	1	2	1	4.5	0	8.5	2	0	0
59	3	5	24	1	1	4	6	5	7	23	1	4	3.5	10.03	.43	4.6	2	1	1	1	1	1.5	4	.5	8	1.5	-.5	-.75
59	2	6	24	1	1	1	7	2	5	16	1	3	11	9.91	.39	1.7	1	1	1	5	3	3	6.5	-8	7.5	1	8	8
59	2	7	24	1	1	1	7	1	4	14	1	3	9.5	9.85	.42	1.7	1	1	1	6	3	2.5	7.5	-6.5	8.5	2	6.5	13
59	2	8	24	1	1	1	6	2	2	12	1	4	10	9.83	.39	1.6	1	1	1	6	2	2	8	-6	9	2.5	6	15
59	2	9	24	1	1	1	8	1	5	16	1	4	11.5	9.86	.45	1.8	1	2	1	7	3	1.5	7	-7.5	8	1.5	7.5	11.25
59	2	10	24	1	1	1	8	1	3	14	1	3	12	9.81	.42	1.8	1	1	1	7	2	3	8	-9	9	2.5	9	22.5
59	2	11	24	1	1	1	7	1	2	12	1	4	9.5	9.69	.43	1.7	1	1	1	6	1	2.5	8.5	-5.5	9.5	3	5.5	16.5
59	2	12	24	1	1	1	8	1	2	13	1	4	10.5	9.73	.46	1.8	1	2	1	7	2	2.5	8.5	-6.5	9.5	3	6.5	19.5
59	2	13	24	1	1	1	7	1	3	13	1	3	11	9.71	.5	1.7	1	1	1	6	2	3	8	-8	9	2.5	8	20
59	2	14	24	1	1	1	6	1	2	11	1	5	9.5	9.76	.49	1.6	1	2	1	6	3	2.5	8.5	-4.5	9.5	3	4.5	13.5
60	5	1	21	1	1	5	6	8	9	29	1	5	3.5	10.25	.41	5.6	3	1	1	1	1	1.5	1.5	1.5	6.5	0	-1.5	0
60	2	2	21	1	1	1	6	2	10	20	1	5	5.5	10.02	.37	1.6	2	1	2	2	1	2.5	4	-.5	5	-1.5	.5	-.75
60	5	3	21	1	1	5	2	4	9	21	1	6	3.5	10.12	.46	5.2	3	1	2	1	1	1.5	3.5	2.5	8.5	2	-2.5	-5
60	2	4	21	1	1	1	7	3	3	15	1	3	6	9.91	.38	1.7	1	1	1	3	3	2	7	-3	8	1.5	3	4.5
60	5	5	21	1	1	5	3	5	9	23	1	6	5.5	10.19	.36	5.3	3	1	2	2	2	2.5	3	.5	8	1.5	-.5	-.75
60	3	6	21	1	1	4	2	3	5	15	1	7	5.5	10.17	.42	4.2	1	1	2	1	1	3.5	6	1.5	10	3.5	-1.5	-5.25
60	2	7	21	1	1	1	6	2	4	14	1	3	6	9.93	.28	1.6	1	1	1	3	1	2	7	-3	8	1.5	3	4.5
60	2	8	21	1	1	1	7	2	3	14	1	3	5	9.87	.39	1.7	1	1	1	2	1	2	7.5	-2	8.5	2	2	4
60	2	9	21	1	1	1	8	1	2	13	1	5	8	9.67	.38	1.8	2	1	2	4	1	3	8.5	-3	9.5	3	3	9
60	2	10	21	1	1	1	8	1	2	13	1	4	8.5	9.76	.34	1.8	2	1	1	4	2	3.5	8.5	-4.5	9.5	3	4.5	13.5
60	2	11	21	1	1	1	6	2	4	14	1	3	5.5	9.84	.33	1.6	1	1	1	3	2	1.5	7	-2.5	8	1.5	2.5	3.75
60	3	12	21	1	1	4	4	5	7	21	1	6	4	10.28	.34	4.4	4	1	2	1	1	2	4	2	8	1.5	-2	-3
60	2	13	21	1	1	1	5	4	6	17	1	3	5	9.85	.57	1.5	1	1	1	2	1	2	5	-2	6	-.5	2	-1
60	3	14	21	1	1	4	6	6	7	24	1	6	3	10.26	.38	4.6	3	1	2	1	1	1	3.5	3	7.5	1	-3	-3
14	2	1	25	1	2	1	2	8	8	20	1	14	6.5	9.81	.29	1.2	6	4	4	2	1	3.5	2	7.5	3	-3.5	-7.5	26.25
14	3	2	25	1	2	4	4	8	7	24	1	12	6.5	10.28	.34	4.4	4	3	5	2	2	2.5	2.5	5.5	6.5	0	-5.5	0
14	3	3	25	1	2	4	2	8	5	20	1	11	5.5	10.18	.29	4.2	4	3	4	1	1	3.5	3.5	5.5	7.5	1	-5.5	-5.5
14	3	4	25	1	2	4	5	5	5	20	1	11	7.5	10.37	.31	4.5	4	3	4	2	2	3.5	5	3.5	9	2.5	-3.5	-8.75
14	3	5	25	1	2	4	7	5	6	23	1	12	5.5	10.29	.33	4.7	5	3	4	1	1	3.5	4.5	6.5	8.5	2	-6.5	-13
14	3	6	25	1	2	4	5	5	5	20	1	11	5	10.34	.35	4.5	4	3	4	1	1	3	5	6	9	2.5	-6	-15
14	2	7	25	1	2	1	3	5	5	15	1	9	7.5	10.06	.34	1.3	3	3	3	1	3	3.5	5	1.5	6	-.5	-1.5	.75
14	2	8	25	1	2	1	3	2	2	9	1	12	6	10.02	.31	1.3	4	4	4	1	2	3	8	6	9	2.5	-6	-15
14	3	9	25	1	2	4	6	6	5	22	1	12	5.5	10.36	.33	4.6	5	3	4	1	1	3.5	4.5	6.5	8.5	2	-6.5	-13
14	3	10	25	1	2	4	8	5	5	23	1	11	6.5	10.38	.31	4.8	3	4	4	2	1	3.5	5	4.5	9	2.5	-4.5	-11.25
14	3	11	25	1	2	4	5	5	4	19	1	10	5	10.27	.36	4.5	2	4	4	1	1	3	5.5	5	9.5	3	-5	-15
14	3	12	25	1	2	4	6	5	5	21	1	13	5.5	10.31	.3	4.6	4	4	5	1	1	3.5	5	7.5	9	2.5	-7.5	-18.75
14	2	13	25	1	2	1	5	5	2	14	1	12	5.5	9.87	.31	1.5	4	4	4	1	1	3.5	6.5	6.5	7.5	1	-6.5	-6.5
14	3	14	25	1	2	4	6	5	5	21	1	12	6.5	10.28	.32	4.6	4	4	4	1	2	3.5	5	5.5	9	2.5	-5.5	-13.75
15	3	1	25	1	1	4	4	7	6	22	2	7	4.5	10.39	.32	4.4	3	3	1	1	1	2.5	3.5	2.5	7.5	1	-2.5	-2.5
15	3	2	25	1	1	4	5	6	7	23	2	3	3.5	10.36	.37	4.5	1	1	1	1	1	1.5	3.5	-.5	7.5	1	.5	.5
15	5	3	25	1	1	5	4	6	7	23	2	8	8.5	10.41	.39	5.4	3	3	2	2	4	2.5	3.5	-.5	8.5	2	.5	1
15	5	4	25	1	1	5	4	7	7	24	2	9	8	10.37	.41	5.4	3	4	2	2	4	2	3	1	8	1.5	-1	-1.5
15	2	5	25	1	1	1	6	4	4	16	2	6	10.5	10.09	.25	1.6	4	1	1	3	5	2.5	6	-4.5	7	.5	4.5	2.25
15	2	6	25	1	1	1	7	3	3	15	2	7	8	10.03	.27	1.7	1	1	3	3	3	3	7	-1	8	1.5	1	1.5
15	5	7	25	1	1	5	4	7	8	25	2	7	4	10.26	.31	5.4	4	4	1	1	1	1	2.5	3	7.5	1	-3	-3
15	2	8	25	1	1	1	6	4	4	16	2	5	9.5	10.08	.28	1.6	3	1	1	3	4	2.5	6	-4.5	7	.5	4.5	2.25
15	2	9	25	1	1	1	6	2	5	15	2	6	8.5	10.06	.31	1.6	2	1	3	3	3	2.5	6.5	-2.5	7.5	1	2.5	2.5
15	5	10	25	1	1	5	4	7	8	25	2	6	3	10.01	.34	5.4	1	4	1	1	1	1	2.5	3	7.5	1	-3	-3
15	2	11	25	1	1	1	7	2	6	17	2	6	10.5	10.03	.29	1.7	3	2	1	4	3	3.5	6	-4.5	7	.5	4.5	2.25
15	2	12	25	1	1	1	6	4	3	15	2	6	10.5	9.98	.36	1.6	4	1	1	3	4	3.5	6.5	-4.5	7.5	1	4.5	4.5
15	3	13	25	1	1	4	3	7	8	23	2	5	3.5	10.46	.39	4.3	1	3	1	1	1	1.5	2.5	1.5	6.5	0	-1.5	0
15	2	14	25	1	1	1	5	4	6	17	2	4	8	10.08	.33	1.5	2	1	1	3	3	2	5	-4	6	-.5	4	-2
20	2	1	24	1	1	1	6	4	5	17	1	7	5.5	9.82	.36	1.6	4	2	1	2	3	1.5	5.5	1.5	6.5	0	-1.5	0
20	3	2	24	1	1	4	6	7	7	25	1	6	4	10.05	.35	4.6	4	1	1	1	1	2	3	2	7	.5	-2	-1
20	5	3	24	1	1	5	3	8	8	25	1	5	3.5	10.04	.41	5.3	3	1	1	1	1	1.5	2	1.5	7	.5	-1.5	-.75
20	5	4	24	1	1	5	3	7	8	24	1	5	5.5	9.98	.39	5.3	3	1	1	1	2	2.5	2.5	-.5	7.5	1	.5	.5
20	3	5	24	1	1	4	4	7	7	23	1	4	4	10.02	.41	4.4	2	1	1	1	1	2	3	0	7	.5	0	0
20	3	6	24	1	1	4	4	6	6	21	1	3	7	9.97	.46	4.4	1	1	1	3	2	2	4	-4	8	1.5	4	6
20	2	7	24	1	1	1	6	5	4	17	1	4	6.5	9.83	.41	1.6	1	1	2	3	3	1.5	5.5	-2.5	6.5	0	2.5	0
20	2	8	24	1	1	1	7	5	4	18	1	3	6.5	9.79	.42	1.7	1	1	1	4	2	1.5	5.5	-3.5	6.5	0	3.5	0
20	2	9	24	1	1	1	7	3	5	17	1	4	7	9.69	.39	1.7	1	1	2	3	2	2	6	-3	7	.5	3	1.5
20	2	10	24	1	1	1	6	4	6	18	1	3	9.5	9.81	.42	1.6	1	1	1	4	3	2.5	5	-6.5	6	-.5	6.5	-3.25
20	2	11	24	1	1	1	5	5	5	17	1	4	5.5	9.84	.39	1.5	2	1	1	3	2	1.5	5	-1.5	6	-.5	1.5	-.75
20	2	12	24	1	1	1	6	5	5	18	1	3	4.5	9.79	.38	1.6	1	1	1	2	1	1.5	5	-1.5	6	-.5	1.5	-.75
20	2	13	24	1	1	1	6	4	4	16	1	5	6	9.76	.41	1.6	2	2	1	3	1	2	6	-1	7	.5	1	.5
20	4	14	24	1	1	2	7	2	3	15	1	5	5	9.83	.39	2.7	2	2	1	2	3	2	7.5	0	9.5	3	0	0
22	5	1	21	2	1	5	4	8	7	26	2	6	6	10.09	.56	5.4	2	2	2	3	1	2	2.5	0	7.5	1	0	0
22	5	2	21	2	1	5	5	7	7	26	2	8	5.5	10.14	.51	5.5	2	3	3	2	1	2.5	3	2.5	8	1.5	-2.5	-3.75
22	3	3	21	2	1	4	4	8	8	26	2	6	7	10.12	.47	4.4	1	2	3	4	3	2	2	-1	6	-.5	1	-.5
22	3	4	21	2	1	4	6	7	7	26	2	8	5.5	10.08	.44	4.6	3	3	2	2	1	2.5	3	2.5	7	.5	-2.5	-1.25
22	2	5	21	2	1	1	6	4	5	18	2	5	5.5	10.02	.39	1.6	1	3	1	3	1	1.5	5.5	-.5	6.5	0	.5	0
22	2	6	21	2	1	1	7	3	5	18	2	6	6	9.91	.42	1.7	3	2	1	3	1	2	6	0	7	.5	0	0
22	2	7	21	2	1	1	6	4	6	19	2	5	7	9.79	.43	1.6	2	1	2	4	1	2	5	-2	6	-.5	2	-1
22	2	8	21	2	1	1	6	3	6	18	2	5	5	9.89	.48	1.6	2	2	1	2	1	2	5.5	0	6.5	0	0	0
22	2	9	21	2	1	1	6	4	7	20	2	6	6	10.01	.39	1.6	2	3	1	3	1	2	4.5	0	5.5	-1	0	0
22	2	10	21	2	1	1	6	3	5	17	2	4	6	9.93	.41	1.6	1	2	1	3	1	2	6	-2	7	.5	2	1
22	2	11	21	2	1	1	5	4	5	17	2	5	4	9.86	.37	1.5	2	2	1	1	1	2	5.5	1	6.5	0	-1	0
22	5	12	21	2	1	5	3	6	8	24	2	6	4.5	10.03	.41	5.3	4	1	1	1	2	1.5	3	1.5	8	1.5	-1.5	-2.25
22	2	13	21	2	1	1	6	4	6	19	2	4	6.5	9.77	.52	1.6	1	2	1	4	1	1.5	5	-2.5	6	-.5	2.5	-1.25
22	3	14	21	2	1	4	4	8	9	27	2	3	3	10.08	.42	4.4	1	1	1	1	1	1	1.5	0	5.5	-1	0	0
23	5	1	23	2	1	5	5	9	9	30	2	5	4.5	10.12	.38	5.5	3	1	1	1	2	1.5	1	.5	6	-.5	-.5	.25
23	5	2	23	2	1	5	3	9	9	28	2	5	5	10.04	.43	5.3	3	1	1	1	2	2	1	0	6	-.5	0	0
23	3	3	23	2	1	4	4	8	8	26	2	7	4.5	10.06	.57	4.4	4	2	1	1	1	2.5	2	2.5	6	-.5	-2.5	1.25
23	2	4	23	2	1	1	4	5	6	18	2	4	7.5	9.97	.51	1.4	1	2	1	4	2	1.5	4.5	-3.5	5.5	-1	3.5	-3.5
23	2	5	23	2	1	1	6	3	5	17	2	4	7	9.93	.43	1.6	2	1	1	3	3	1	6	-3	7	.5	3	1.5
23	2	6	23	2	1	1	7	3	6	19	2	4	5.5	9.76	.41	1.7	1	1	2	3	2	1.5	5.5	-1.5	6.5	0	1.5	0
23	3	7	23	2	1	4	1	6	7	20	2	5	4.5	10.03	.36	4.1	3	1	1	2	1	1.5	3.5	.5	7.5	1	-.5	-.5
23	2	8	23	2	1	1	7	3	5	18	2	3	7	9.82	.38	1.7	1	1	1	4	1	2	6	-4	7	.5	4	2
23	2	9	23	2	1	1	6	3	6	18	2	3	8	9.93	.47	1.6	1	1	1	3	2	3	5.5	-5	6.5	0	5	0
23	5	10	23	2	1	5	3	8	9	27	2	6	4	10.08	.39	5.3	3	2	1	1	1	2	1.5	2	6.5	0	-2	0
23	5	11	23	2	1	5	4	9	8	28	2	5	5	10.04	.41	5.4	3	1	1	1	2	2	1.5	0	6.5	0	0	0
23	2	12	23	2	1	1	7	4	6	20	2	5	8.5	9.81	.37	1.7	2	2	1	3	1	2.5	5	-3.5	6	-.5	3.5	-1.75
23	2	13	23	2	1	1	6	3	5	17	2	6	7.5	9.73	.38	1.6	2	2	2	3	2	2.5	6	-1.5	7	.5	1.5	.75
23	2	14	23	2	1	1	6	3	5	17	2	4	6.5	10.02	.34	1.6	2	1	1	2	2	2.5	6	-2.5	7	.5	2.5	1.25
7	2	1	27	1	2	1	7	7	4	20	1	7	15	9.45	.27	1.7	1	2	2	6	4	5	4.5	-8	5.5	-1	8	-8
7	2	2	27	1	2	1	5	5	3	15	1	9	12	9.43	.26	1.5	3	3	3	5	4	4	6	-3	7	.5	3	1.5
7	2	3	27	1	2	1	1	1	1	5	1	7	10	9.58	.28	1.1	1	3	3	4	5	5	9	-3	10	3.5	3	10.5
7	2	4	27	1	2	1	2	2	3	9	1	14	14.5	9.61	.29	1.2	3	6	5	5	4	6.5	7.5	-.5	8.5	2	.5	1
7	3	5	27	1	2	4	1	1	1	8	1	15	8	9.8	.33	4.1	5	5	5	2	3	5	9	7	13	6.5	-7	-45.5
7	3	6	27	1	2	4	1	1	1	8	1	15	11	9.79	.32	4.1	5	5	5	3	4	5	9	4	13	6.5	-4	-26
7	2	7	27	1	2	1	1	1	1	5	1	15	11	9.57	.29	1.1	5	5	5	5	4	5	9	4	10	3.5	-4	-14
7	2	8	27	1	2	1	2	1	2	7	1	15	14.5	9.61	.26	1.2	2	5	4	6	3	5.5	8.5	.5	9.5	3	-.5	-1.5
7	2	9	27	1	2	1	4	5	3	14	1	13	15.5	9.47	.21	1.4	3	5	5	7	3	5.5	6	-2.5	7	.5	2.5	1.25
7	2	10	27	1	2	1	5	3	4	14	1	17	14.5	9.48	.24	1.5	6	6	5	6	4	6.5	6.5	2.5	7.5	1	-2.5	-2.5
7	2	11	27	1	2	1	5	4	5	16	1	14	11.5	9.43	.21	1.5	3	6	5	3	3	5.5	5.5	2.5	6.5	0	-2.5	0
7	2	12	27	1	2	1	6	5	4	17	1	14	11.5	9.44	.22	1.6	3	5	5	4	3	5.5	5.5	2.5	6.5	0	-2.5	0
7	2	13	27	1	2	1	7	6	5	20	1	12	11.5	9.45	.2	1.7	3	5	4	5	2	4.5	4.5	.5	5.5	-1	-.5	.5
7	2	14	27	1	2	1	7	7	6	22	1	11	8	9.47	.21	1.7	2	4	5	2	1	4	3.5	3	4.5	-2	-3	6
9	2	1	17	1	2	1	5	6	5	18	2	9	5	9.57	.29	1.5	4	2	3	2	2	2	4.5	4	5.5	-1	-4	4
9	2	2	17	1	2	1	6	8	6	22	2	12	5.5	9.61	.28	1.6	5	4	3	2	1	2.5	3	6.5	4	-2.5	-6.5	16.25
9	4	3	17	1	2	2	4	2	2	11	2	11	8.5	9.57	.29	2.4	1	3	4	3	3	3.5	8	2.5	10	3.5	-2.5	-8.75
9	3	4	17	1	2	4	7	4	10	26	2	12	6	9.89	.34	4.7	5	4	3	2	1	3	3	6	7	.5	-6	-3
9	1	5	17	1	2	3	8	5	8	25	2	10	7	9.88	.31	3.8	4	3	3	2	2	3	3.5	3	6.5	0	-3	0
9	1	6	17	1	2	3	9	5	2	20	2	10	5	9.87	.32	3.9	2	3	3	2	3	2	6.5	5	9.5	3	-5	-15
9	3	7	17	1	2	4	8	2	1	16	2	10	5.5	9.91	.32	4.8	1	3	3	2	3	2.5	8.5	4.5	12.5	6	-4.5	-27
9	1	8	17	1	2	3	8	8	2	22	2	7	5.5	9.88	.35	3.8	2	3	2	2	2	2.5	5	1.5	8	1.5	-1.5	-2.25
9	5	9	17	1	2	5	9	8	8	31	2	10	6	10.01	.38	5.9	4	3	3	1	1	3	2	4	7	.5	-4	-2
9	2	10	17	1	2	1	9	8	7	26	2	14	8	9.67	.31	1.9	5	4	5	2	2	4	2.5	6	3.5	-3	-6	18
9	3	11	17	1	2	4	8	8	6	27	2	10	6.5	9.97	.38	4.8	4	3	3	2	1	3.5	3	3.5	7	.5	-3.5	-1.75
9	3	12	17	1	2	4	8	7	5	25	2	8	5	9.86	.35	4.8	2	3	3	2	1	2	4	3	8	1.5	-3	-4.5
9	3	13	17	1	2	4	8	8	7	28	2	10	5	9.78	.36	4.8	4	3	3	2	1	2	2.5	5	6.5	0	-5	0
9	3	14	17	1	2	4	7	6	8	26	2	10	5.5	9.84	.31	4.7	4	3	3	1	1	3.5	3	4.5	7	.5	-4.5	-2.25
