# Supplementary material for: Effect of emotional regulation on performance of shooters during competition: An ecological momentary assessment study
Source: PLoS One. 2025 Mar 25;20(3):e0318872. doi: 10.1371/journal.pone.0318872 (PMC11936280; doi:10.1371/journal.pone.0318872)
Supplement: S2 Data — (CSV) [file pone.0318872.s002.csv]

ID	Participant number
time	Tracking point in time
Level	Athlete class	A higher number indicates a higher level
Emotion	Shooter's emotions about tracking events
D	Emotional intensity
ConEmo	Controllability of emotion
CY	engagement strategies
TL	disengagement strategies
M	Daily Average score
G	Daily Average good ten ring ratio
S-AC	How each policy is used on a daily basis
